# Supplementary material for: Genetic Susceptibility to Astrovirus Diarrhea in Bangladeshi Infants
Source: Open Forum Infect Dis. 2024 Mar 6;11(3):ofae045. doi: 10.1093/ofid/ofae045 (PMC10960603; doi:10.1093/ofid/ofae045)
Supplement: ofae045_Supplementary_Data [file ofae045_supplementary_data.zip]

Archive with 5 entries (5 files):
- SuppFigure1.docx
- SuppFigure2.docx
- SuppFigure3.docx
- SupplementaryTable1.xls
- SupplementaryTable2.xls
