# Supplementary material for: Genetic Susceptibility to Astrovirus Diarrhea in Bangladeshi Infants
Source: Open Forum Infect Dis. 2024 Mar 6;11(3):ofae045. doi: 10.1093/ofid/ofae045 (PMC10960603; doi:10.1093/ofid/ofae045)
Supplement: ofae045_Supplementary_Data [file ofae045_supplementary_data.zip › SupplementaryTable1.xls]

## Sheet: ci
GenomicLocus	region1	region2	FDR	type	DB	tissue/cell	inter/intra	SNPs	genes	ciMapFilt
1	1:153190000-153200000	1:152850000-152860000	0	HiC	PsychENCODE	Promoter_anchored_loops	intra	rs1329098;rs3058228;rs35713450;rs34005908;rs943133;rs1831237;rs1410862;rs7514442	ENSG00000163206	1
1	1:153190000-153200000	1:152890000-152900000	0	HiC	PsychENCODE	Promoter_anchored_loops	intra	rs1329098;rs3058228;rs35713450;rs34005908;rs943133;rs1831237;rs1410862;rs7514442	NA	0
2	10:120330000-120340000	10:120560000-120570000	0	HiC	PsychENCODE	Promoter_anchored_loops	intra	rs79842016;rs75042600;rs55861953;rs35986126;rs542400711;rs55742702	NA	0
2	10:120350000-120360000	10:120470000-120480000	0	HiC	PsychENCODE	Promoter_anchored_loops	intra	rs75935441;rs116216801;rs115109981;rs117647802;rs116062593;rs41300243;rs1766264;rs1766263;rs116989176;rs1711891	NA	0
1	1:153180000-153190000	1:152990000-153000000	5.52635e-15	HiC	Giusti-Rodriguez_et_al_2019	Adult_Cortex	intra	rs12116563;rs1410858;rs1980909	NA	0
2	10:120280001-120320000	10:120440001-120480000	1.66257e-13	HiC	GSE87112	Aorta	intra	rs72837242;rs78191986;rs76527683;rs12255218;rs12255287;rs12259344;rs78068984;rs147999844;rs11198471;rs12260362;rs12245708;rs11198472;rs74878619;rs78125237;rs11198473;rs11198474;rs11198475;rs11198476;rs11198477;rs11198478;rs12256567	NA	0
2	10:120320001-120360000	10:120440001-120480000	5.33653e-07	HiC	GSE87112	Aorta	intra	rs117246109;rs201105360;rs116432832;rs79842016;rs75042600;rs55861953;rs35986126;rs542400711;rs55742702;rs114810342;rs55907016;rs75935441;rs116216801;rs115109981;rs117647802;rs116062593;rs41300243;rs1766264;rs1766263;rs116989176;rs1711891	NA	0
2	10:120320001-120360000	10:120440001-120480000	1.29654e-12	HiC	GSE87112	Bladder	intra	rs117246109;rs201105360;rs116432832;rs79842016;rs75042600;rs55861953;rs35986126;rs542400711;rs55742702;rs114810342;rs55907016;rs75935441;rs116216801;rs115109981;rs117647802;rs116062593;rs41300243;rs1766264;rs1766263;rs116989176;rs1711891	NA	0
2	10:120320001-120360000	10:120440001-120480000	2.79596e-07	HiC	GSE87112	Hippocampus	intra	rs117246109;rs201105360;rs116432832;rs79842016;rs75042600;rs55861953;rs35986126;rs542400711;rs55742702;rs114810342;rs55907016;rs75935441;rs116216801;rs115109981;rs117647802;rs116062593;rs41300243;rs1766264;rs1766263;rs116989176;rs1711891	NA	0
1	1:153200001-153240000	1:153240001-153280000	1.24337e-13	HiC	GSE87112	Left_Ventricle	intra	rs7554353;rs11205236;rs12081567;rs12723408;rs6669600;rs12753856;rs6672400;rs12409595;rs34846977;rs55736513;rs12726323;rs12128109;rs12125683;rs12137890;rs12126968;rs12138015;rs75437404;rs11205246;rs11205247;rs7522467;rs12131158;rs144249469;rs7554266;rs35373632;rs561573077;rs7518709;rs7518712;rs7542150;rs6666892;rs10888545;rs6690615;rs11205254;rs6661601;rs12138538;rs7528877;rs12121144	NA	0
2	10:120280001-120320000	10:120440001-120480000	6.31576e-16	HiC	GSE87112	Left_Ventricle	intra	rs72837242;rs78191986;rs76527683;rs12255218;rs12255287;rs12259344;rs78068984;rs147999844;rs11198471;rs12260362;rs12245708;rs11198472;rs74878619;rs78125237;rs11198473;rs11198474;rs11198475;rs11198476;rs11198477;rs11198478;rs12256567	NA	0
2	10:120280001-120320000	10:120480001-120520000	2.80909e-10	HiC	GSE87112	Left_Ventricle	intra	rs72837242;rs78191986;rs76527683;rs12255218;rs12255287;rs12259344;rs78068984;rs147999844;rs11198471;rs12260362;rs12245708;rs11198472;rs74878619;rs78125237;rs11198473;rs11198474;rs11198475;rs11198476;rs11198477;rs11198478;rs12256567	ENSG00000151893	1
2	10:120320001-120360000	10:120440001-120480000	3.28995e-29	HiC	GSE87112	Left_Ventricle	intra	rs117246109;rs201105360;rs116432832;rs79842016;rs75042600;rs55861953;rs35986126;rs542400711;rs55742702;rs114810342;rs55907016;rs75935441;rs116216801;rs115109981;rs117647802;rs116062593;rs41300243;rs1766264;rs1766263;rs116989176;rs1711891	NA	0
2	10:120320001-120360000	10:120520001-120560000	7.83729e-09	HiC	GSE87112	Left_Ventricle	intra	rs117246109;rs201105360;rs116432832;rs79842016;rs75042600;rs55861953;rs35986126;rs542400711;rs55742702;rs114810342;rs55907016;rs75935441;rs116216801;rs115109981;rs117647802;rs116062593;rs41300243;rs1766264;rs1766263;rs116989176;rs1711891	NA	0
2	10:120320001-120360000	10:120600001-120640000	5.8378e-08	HiC	GSE87112	Left_Ventricle	intra	rs117246109;rs201105360;rs116432832;rs79842016;rs75042600;rs55861953;rs35986126;rs542400711;rs55742702;rs114810342;rs55907016;rs75935441;rs116216801;rs115109981;rs117647802;rs116062593;rs41300243;rs1766264;rs1766263;rs116989176;rs1711891	NA	0
2	10:120320001-120360000	10:121720001-121760000	5.34877e-07	HiC	GSE87112	Left_Ventricle	intra	rs117246109;rs201105360;rs116432832;rs79842016;rs75042600;rs55861953;rs35986126;rs542400711;rs55742702;rs114810342;rs55907016;rs75935441;rs116216801;rs115109981;rs117647802;rs116062593;rs41300243;rs1766264;rs1766263;rs116989176;rs1711891	NA	0
1	1:153240001-153280000	1:153200001-153240000	1.24337e-13	HiC	GSE87112	Left_Ventricle	intra	rs12408942;rs10888547;rs72706883;rs72706884	ENSG00000203782	1
2	10:120280001-120320000	10:117600001-117640000	1.59345e-08	HiC	GSE87112	Left_Ventricle	intra	rs72837242;rs78191986;rs76527683;rs12255218;rs12255287;rs12259344;rs78068984;rs147999844;rs11198471;rs12260362;rs12245708;rs11198472;rs74878619;rs78125237;rs11198473;rs11198474;rs11198475;rs11198476;rs11198477;rs11198478;rs12256567	NA	0
2	10:120240001-120280000	10:118320001-118360000	1.1074e-09	HiC	GSE87112	Left_Ventricle	intra	rs12767723;rs12242910;rs12244393;rs71475068;rs571867956;rs202048148;rs12260435;rs11198464;rs75622275;rs1878427	ENSG00000187021	1
2	10:120280001-120320000	10:119080001-119120000	8.61378e-07	HiC	GSE87112	Left_Ventricle	intra	rs72837242;rs78191986;rs76527683;rs12255218;rs12255287;rs12259344;rs78068984;rs147999844;rs11198471;rs12260362;rs12245708;rs11198472;rs74878619;rs78125237;rs11198473;rs11198474;rs11198475;rs11198476;rs11198477;rs11198478;rs12256567	NA	0
2	10:120320001-120360000	10:119080001-119120000	8.77808e-09	HiC	GSE87112	Left_Ventricle	intra	rs117246109;rs201105360;rs116432832;rs79842016;rs75042600;rs55861953;rs35986126;rs542400711;rs55742702;rs114810342;rs55907016;rs75935441;rs116216801;rs115109981;rs117647802;rs116062593;rs41300243;rs1766264;rs1766263;rs116989176;rs1711891	NA	0
2	10:120280001-120320000	10:119200001-119240000	3.86852e-12	HiC	GSE87112	Left_Ventricle	intra	rs72837242;rs78191986;rs76527683;rs12255218;rs12255287;rs12259344;rs78068984;rs147999844;rs11198471;rs12260362;rs12245708;rs11198472;rs74878619;rs78125237;rs11198473;rs11198474;rs11198475;rs11198476;rs11198477;rs11198478;rs12256567	NA	0
2	10:120240001-120280000	10:119320001-119360000	1.78867e-11	HiC	GSE87112	Left_Ventricle	intra	rs12767723;rs12242910;rs12244393;rs71475068;rs571867956;rs202048148;rs12260435;rs11198464;rs75622275;rs1878427	NA	0
2	10:120240001-120280000	10:119520001-119560000	1.99518e-07	HiC	GSE87112	Left_Ventricle	intra	rs12767723;rs12242910;rs12244393;rs71475068;rs571867956;rs202048148;rs12260435;rs11198464;rs75622275;rs1878427	NA	0
1	1:153200001-153240000	1:153240001-153280000	1.83524e-12	HiC	GSE87112	Liver	intra	rs7554353;rs11205236;rs12081567;rs12723408;rs6669600;rs12753856;rs6672400;rs12409595;rs34846977;rs55736513;rs12726323;rs12128109;rs12125683;rs12137890;rs12126968;rs12138015;rs75437404;rs11205246;rs11205247;rs7522467;rs12131158;rs144249469;rs7554266;rs35373632;rs561573077;rs7518709;rs7518712;rs7542150;rs6666892;rs10888545;rs6690615;rs11205254;rs6661601;rs12138538;rs7528877;rs12121144	NA	0
2	10:120280001-120320000	10:120440001-120480000	2.12492e-09	HiC	GSE87112	Liver	intra	rs72837242;rs78191986;rs76527683;rs12255218;rs12255287;rs12259344;rs78068984;rs147999844;rs11198471;rs12260362;rs12245708;rs11198472;rs74878619;rs78125237;rs11198473;rs11198474;rs11198475;rs11198476;rs11198477;rs11198478;rs12256567	NA	0
2	10:120280001-120320000	10:120520001-120560000	4.52397e-07	HiC	GSE87112	Liver	intra	rs72837242;rs78191986;rs76527683;rs12255218;rs12255287;rs12259344;rs78068984;rs147999844;rs11198471;rs12260362;rs12245708;rs11198472;rs74878619;rs78125237;rs11198473;rs11198474;rs11198475;rs11198476;rs11198477;rs11198478;rs12256567	NA	0
2	10:120280001-120320000	10:120600001-120640000	4.90342e-10	HiC	GSE87112	Liver	intra	rs72837242;rs78191986;rs76527683;rs12255218;rs12255287;rs12259344;rs78068984;rs147999844;rs11198471;rs12260362;rs12245708;rs11198472;rs74878619;rs78125237;rs11198473;rs11198474;rs11198475;rs11198476;rs11198477;rs11198478;rs12256567	NA	0
2	10:120320001-120360000	10:120440001-120480000	1.78383e-20	HiC	GSE87112	Liver	intra	rs117246109;rs201105360;rs116432832;rs79842016;rs75042600;rs55861953;rs35986126;rs542400711;rs55742702;rs114810342;rs55907016;rs75935441;rs116216801;rs115109981;rs117647802;rs116062593;rs41300243;rs1766264;rs1766263;rs116989176;rs1711891	NA	0
2	10:120320001-120360000	10:120520001-120560000	2.24993e-12	HiC	GSE87112	Liver	intra	rs117246109;rs201105360;rs116432832;rs79842016;rs75042600;rs55861953;rs35986126;rs542400711;rs55742702;rs114810342;rs55907016;rs75935441;rs116216801;rs115109981;rs117647802;rs116062593;rs41300243;rs1766264;rs1766263;rs116989176;rs1711891	NA	0
2	10:120320001-120360000	10:120560001-120600000	1.40509e-09	HiC	GSE87112	Liver	intra	rs117246109;rs201105360;rs116432832;rs79842016;rs75042600;rs55861953;rs35986126;rs542400711;rs55742702;rs114810342;rs55907016;rs75935441;rs116216801;rs115109981;rs117647802;rs116062593;rs41300243;rs1766264;rs1766263;rs116989176;rs1711891	NA	0
2	10:120320001-120360000	10:120600001-120640000	6.74531e-09	HiC	GSE87112	Liver	intra	rs117246109;rs201105360;rs116432832;rs79842016;rs75042600;rs55861953;rs35986126;rs542400711;rs55742702;rs114810342;rs55907016;rs75935441;rs116216801;rs115109981;rs117647802;rs116062593;rs41300243;rs1766264;rs1766263;rs116989176;rs1711891	NA	0
1	1:153200001-153240000	1:152280001-152320000	4.57298e-09	HiC	GSE87112	Liver	intra	rs7554353;rs11205236;rs12081567;rs12723408;rs6669600;rs12753856;rs6672400;rs12409595;rs34846977;rs55736513;rs12726323;rs12128109;rs12125683;rs12137890;rs12126968;rs12138015;rs75437404;rs11205246;rs11205247;rs7522467;rs12131158;rs144249469;rs7554266;rs35373632;rs561573077;rs7518709;rs7518712;rs7542150;rs6666892;rs10888545;rs6690615;rs11205254;rs6661601;rs12138538;rs7528877;rs12121144	ENSG00000143631	1
1	1:153240001-153280000	1:152280001-152320000	7.39492e-08	HiC	GSE87112	Liver	intra	rs12408942;rs10888547;rs72706883;rs72706884	ENSG00000143631	1
1	1:153240001-153280000	1:152520001-152560000	7.27228e-07	HiC	GSE87112	Liver	intra	rs12408942;rs10888547;rs72706883;rs72706884	ENSG00000185966:ENSG00000163202	1
1	1:153200001-153240000	1:152600001-152640000	7.26051e-07	HiC	GSE87112	Liver	intra	rs7554353;rs11205236;rs12081567;rs12723408;rs6669600;rs12753856;rs6672400;rs12409595;rs34846977;rs55736513;rs12726323;rs12128109;rs12125683;rs12137890;rs12126968;rs12138015;rs75437404;rs11205246;rs11205247;rs7522467;rs12131158;rs144249469;rs7554266;rs35373632;rs561573077;rs7518709;rs7518712;rs7542150;rs6666892;rs10888545;rs6690615;rs11205254;rs6661601;rs12138538;rs7528877;rs12121144	ENSG00000187223	1
1	1:153200001-153240000	1:152800001-152840000	2.63684e-12	HiC	GSE87112	Liver	intra	rs7554353;rs11205236;rs12081567;rs12723408;rs6669600;rs12753856;rs6672400;rs12409595;rs34846977;rs55736513;rs12726323;rs12128109;rs12125683;rs12137890;rs12126968;rs12138015;rs75437404;rs11205246;rs11205247;rs7522467;rs12131158;rs144249469;rs7554266;rs35373632;rs561573077;rs7518709;rs7518712;rs7542150;rs6666892;rs10888545;rs6690615;rs11205254;rs6661601;rs12138538;rs7528877;rs12121144	ENSG00000186844:ENSG00000235942	1
1	1:153200001-153240000	1:152960001-153000000	1.36483e-08	HiC	GSE87112	Liver	intra	rs7554353;rs11205236;rs12081567;rs12723408;rs6669600;rs12753856;rs6672400;rs12409595;rs34846977;rs55736513;rs12726323;rs12128109;rs12125683;rs12137890;rs12126968;rs12138015;rs75437404;rs11205246;rs11205247;rs7522467;rs12131158;rs144249469;rs7554266;rs35373632;rs561573077;rs7518709;rs7518712;rs7542150;rs6666892;rs10888545;rs6690615;rs11205254;rs6661601;rs12138538;rs7528877;rs12121144	ENSG00000163209	1
1	1:153240001-153280000	1:153200001-153240000	1.83524e-12	HiC	GSE87112	Liver	intra	rs12408942;rs10888547;rs72706883;rs72706884	ENSG00000203782	1
1	1:153200001-153240000	1:153240001-153280000	5.44982e-10	HiC	GSE87112	Pancreas	intra	rs7554353;rs11205236;rs12081567;rs12723408;rs6669600;rs12753856;rs6672400;rs12409595;rs34846977;rs55736513;rs12726323;rs12128109;rs12125683;rs12137890;rs12126968;rs12138015;rs75437404;rs11205246;rs11205247;rs7522467;rs12131158;rs144249469;rs7554266;rs35373632;rs561573077;rs7518709;rs7518712;rs7542150;rs6666892;rs10888545;rs6690615;rs11205254;rs6661601;rs12138538;rs7528877;rs12121144	NA	0
1	1:153240001-153280000	1:153200001-153240000	5.44982e-10	HiC	GSE87112	Pancreas	intra	rs12408942;rs10888547;rs72706883;rs72706884	ENSG00000203782	1
2	10:120280001-120320000	10:120320001-120360000	5.62755e-09	HiC	GSE87112	Spleen	intra	rs72837242;rs78191986;rs76527683;rs12255218;rs12255287;rs12259344;rs78068984;rs147999844;rs11198471;rs12260362;rs12245708;rs11198472;rs74878619;rs78125237;rs11198473;rs11198474;rs11198475;rs11198476;rs11198477;rs11198478;rs12256567	ENSG00000119973	1
2	10:120320001-120360000	10:120520001-120560000	4.12953e-07	HiC	GSE87112	Spleen	intra	rs117246109;rs201105360;rs116432832;rs79842016;rs75042600;rs55861953;rs35986126;rs542400711;rs55742702;rs114810342;rs55907016;rs75935441;rs116216801;rs115109981;rs117647802;rs116062593;rs41300243;rs1766264;rs1766263;rs116989176;rs1711891	NA	0
2	10:120320001-120360000	10:120280001-120320000	5.62755e-09	HiC	GSE87112	Spleen	intra	rs117246109;rs201105360;rs116432832;rs79842016;rs75042600;rs55861953;rs35986126;rs542400711;rs55742702;rs114810342;rs55907016;rs75935441;rs116216801;rs115109981;rs117647802;rs116062593;rs41300243;rs1766264;rs1766263;rs116989176;rs1711891	NA	0
1	1:153200001-153240000	1:153240001-153280000	6.91322e-13	HiC	GSE87112	GM12878	intra	rs7554353;rs11205236;rs12081567;rs12723408;rs6669600;rs12753856;rs6672400;rs12409595;rs34846977;rs55736513;rs12726323;rs12128109;rs12125683;rs12137890;rs12126968;rs12138015;rs75437404;rs11205246;rs11205247;rs7522467;rs12131158;rs144249469;rs7554266;rs35373632;rs561573077;rs7518709;rs7518712;rs7542150;rs6666892;rs10888545;rs6690615;rs11205254;rs6661601;rs12138538;rs7528877;rs12121144	NA	0
2	10:120280001-120320000	10:120440001-120480000	6.31269e-12	HiC	GSE87112	GM12878	intra	rs72837242;rs78191986;rs76527683;rs12255218;rs12255287;rs12259344;rs78068984;rs147999844;rs11198471;rs12260362;rs12245708;rs11198472;rs74878619;rs78125237;rs11198473;rs11198474;rs11198475;rs11198476;rs11198477;rs11198478;rs12256567	NA	0
2	10:120320001-120360000	10:120440001-120480000	4.28138e-11	HiC	GSE87112	GM12878	intra	rs117246109;rs201105360;rs116432832;rs79842016;rs75042600;rs55861953;rs35986126;rs542400711;rs55742702;rs114810342;rs55907016;rs75935441;rs116216801;rs115109981;rs117647802;rs116062593;rs41300243;rs1766264;rs1766263;rs116989176;rs1711891	NA	0
1	1:153240001-153280000	1:151960001-152000000	1.11446e-07	HiC	GSE87112	GM12878	intra	rs12408942;rs10888547;rs72706883;rs72706884	ENSG00000197747	1
1	1:153200001-153240000	1:152600001-152640000	9.99767e-07	HiC	GSE87112	GM12878	intra	rs7554353;rs11205236;rs12081567;rs12723408;rs6669600;rs12753856;rs6672400;rs12409595;rs34846977;rs55736513;rs12726323;rs12128109;rs12125683;rs12137890;rs12126968;rs12138015;rs75437404;rs11205246;rs11205247;rs7522467;rs12131158;rs144249469;rs7554266;rs35373632;rs561573077;rs7518709;rs7518712;rs7542150;rs6666892;rs10888545;rs6690615;rs11205254;rs6661601;rs12138538;rs7528877;rs12121144	ENSG00000187223	1
1	1:153200001-153240000	1:152800001-152840000	8.27363e-09	HiC	GSE87112	GM12878	intra	rs7554353;rs11205236;rs12081567;rs12723408;rs6669600;rs12753856;rs6672400;rs12409595;rs34846977;rs55736513;rs12726323;rs12128109;rs12125683;rs12137890;rs12126968;rs12138015;rs75437404;rs11205246;rs11205247;rs7522467;rs12131158;rs144249469;rs7554266;rs35373632;rs561573077;rs7518709;rs7518712;rs7542150;rs6666892;rs10888545;rs6690615;rs11205254;rs6661601;rs12138538;rs7528877;rs12121144	ENSG00000186844:ENSG00000235942	1
1	1:153240001-153280000	1:153200001-153240000	6.91322e-13	HiC	GSE87112	GM12878	intra	rs12408942;rs10888547;rs72706883;rs72706884	ENSG00000203782	1
1	1:153160001-153200000	1:153200001-153240000	2.71882e-12	HiC	GSE87112	IMR90	intra	rs12116563;rs1410858;rs1980909;rs1329098;rs3058228;rs35713450;rs34005908;rs943133;rs1831237;rs1410862;rs7514442	ENSG00000203782	1
1	1:153200001-153240000	1:153240001-153280000	1.34443e-99	HiC	GSE87112	IMR90	intra	rs7554353;rs11205236;rs12081567;rs12723408;rs6669600;rs12753856;rs6672400;rs12409595;rs34846977;rs55736513;rs12726323;rs12128109;rs12125683;rs12137890;rs12126968;rs12138015;rs75437404;rs11205246;rs11205247;rs7522467;rs12131158;rs144249469;rs7554266;rs35373632;rs561573077;rs7518709;rs7518712;rs7542150;rs6666892;rs10888545;rs6690615;rs11205254;rs6661601;rs12138538;rs7528877;rs12121144	NA	0
1	1:153200001-153240000	1:153320001-153360000	2.41772e-13	HiC	GSE87112	IMR90	intra	rs7554353;rs11205236;rs12081567;rs12723408;rs6669600;rs12753856;rs6672400;rs12409595;rs34846977;rs55736513;rs12726323;rs12128109;rs12125683;rs12137890;rs12126968;rs12138015;rs75437404;rs11205246;rs11205247;rs7522467;rs12131158;rs144249469;rs7554266;rs35373632;rs561573077;rs7518709;rs7518712;rs7542150;rs6666892;rs10888545;rs6690615;rs11205254;rs6661601;rs12138538;rs7528877;rs12121144	ENSG00000163218:ENSG00000163220:ENSG00000163221	1
1	1:153240001-153280000	1:153320001-153360000	2.90902e-20	HiC	GSE87112	IMR90	intra	rs12408942;rs10888547;rs72706883;rs72706884	ENSG00000163218:ENSG00000163220:ENSG00000163221	1
2	10:120240001-120280000	10:120280001-120320000	9.32165e-12	HiC	GSE87112	IMR90	intra	rs12767723;rs12242910;rs12244393;rs71475068;rs571867956;rs202048148;rs12260435;rs11198464;rs75622275;rs1878427	NA	0
2	10:120240001-120280000	10:120440001-120480000	7.0196e-07	HiC	GSE87112	IMR90	intra	rs12767723;rs12242910;rs12244393;rs71475068;rs571867956;rs202048148;rs12260435;rs11198464;rs75622275;rs1878427	NA	0
2	10:120240001-120280000	10:120600001-120640000	8.74452e-15	HiC	GSE87112	IMR90	intra	rs12767723;rs12242910;rs12244393;rs71475068;rs571867956;rs202048148;rs12260435;rs11198464;rs75622275;rs1878427	NA	0
2	10:120240001-120280000	10:120720001-120760000	4.77614e-13	HiC	GSE87112	IMR90	intra	rs12767723;rs12242910;rs12244393;rs71475068;rs571867956;rs202048148;rs12260435;rs11198464;rs75622275;rs1878427	NA	0
2	10:120240001-120280000	10:121840001-121880000	8.53762e-09	HiC	GSE87112	IMR90	intra	rs12767723;rs12242910;rs12244393;rs71475068;rs571867956;rs202048148;rs12260435;rs11198464;rs75622275;rs1878427	NA	0
2	10:120240001-120280000	10:122000001-122040000	3.42666e-09	HiC	GSE87112	IMR90	intra	rs12767723;rs12242910;rs12244393;rs71475068;rs571867956;rs202048148;rs12260435;rs11198464;rs75622275;rs1878427	NA	0
2	10:120240001-120280000	10:122080001-122120000	1.82668e-07	HiC	GSE87112	IMR90	intra	rs12767723;rs12242910;rs12244393;rs71475068;rs571867956;rs202048148;rs12260435;rs11198464;rs75622275;rs1878427	NA	0
2	10:120240001-120280000	10:122280001-122320000	4.49759e-08	HiC	GSE87112	IMR90	intra	rs12767723;rs12242910;rs12244393;rs71475068;rs571867956;rs202048148;rs12260435;rs11198464;rs75622275;rs1878427	NA	0
2	10:120240001-120280000	10:122400001-122440000	1.69513e-09	HiC	GSE87112	IMR90	intra	rs12767723;rs12242910;rs12244393;rs71475068;rs571867956;rs202048148;rs12260435;rs11198464;rs75622275;rs1878427	NA	0
2	10:120280001-120320000	10:120320001-120360000	6.4411e-38	HiC	GSE87112	IMR90	intra	rs72837242;rs78191986;rs76527683;rs12255218;rs12255287;rs12259344;rs78068984;rs147999844;rs11198471;rs12260362;rs12245708;rs11198472;rs74878619;rs78125237;rs11198473;rs11198474;rs11198475;rs11198476;rs11198477;rs11198478;rs12256567	ENSG00000119973	1
2	10:120280001-120320000	10:120440001-120480000	5.38116e-43	HiC	GSE87112	IMR90	intra	rs72837242;rs78191986;rs76527683;rs12255218;rs12255287;rs12259344;rs78068984;rs147999844;rs11198471;rs12260362;rs12245708;rs11198472;rs74878619;rs78125237;rs11198473;rs11198474;rs11198475;rs11198476;rs11198477;rs11198478;rs12256567	NA	0
2	10:120280001-120320000	10:120480001-120520000	2.87926e-10	HiC	GSE87112	IMR90	intra	rs72837242;rs78191986;rs76527683;rs12255218;rs12255287;rs12259344;rs78068984;rs147999844;rs11198471;rs12260362;rs12245708;rs11198472;rs74878619;rs78125237;rs11198473;rs11198474;rs11198475;rs11198476;rs11198477;rs11198478;rs12256567	ENSG00000151893	1
2	10:120280001-120320000	10:120520001-120560000	1.3952e-40	HiC	GSE87112	IMR90	intra	rs72837242;rs78191986;rs76527683;rs12255218;rs12255287;rs12259344;rs78068984;rs147999844;rs11198471;rs12260362;rs12245708;rs11198472;rs74878619;rs78125237;rs11198473;rs11198474;rs11198475;rs11198476;rs11198477;rs11198478;rs12256567	NA	0
2	10:120280001-120320000	10:120560001-120600000	3.18557e-44	HiC	GSE87112	IMR90	intra	rs72837242;rs78191986;rs76527683;rs12255218;rs12255287;rs12259344;rs78068984;rs147999844;rs11198471;rs12260362;rs12245708;rs11198472;rs74878619;rs78125237;rs11198473;rs11198474;rs11198475;rs11198476;rs11198477;rs11198478;rs12256567	NA	0
2	10:120280001-120320000	10:120600001-120640000	2.09719e-21	HiC	GSE87112	IMR90	intra	rs72837242;rs78191986;rs76527683;rs12255218;rs12255287;rs12259344;rs78068984;rs147999844;rs11198471;rs12260362;rs12245708;rs11198472;rs74878619;rs78125237;rs11198473;rs11198474;rs11198475;rs11198476;rs11198477;rs11198478;rs12256567	NA	0
2	10:120280001-120320000	10:120680001-120720000	1.28723e-16	HiC	GSE87112	IMR90	intra	rs72837242;rs78191986;rs76527683;rs12255218;rs12255287;rs12259344;rs78068984;rs147999844;rs11198471;rs12260362;rs12245708;rs11198472;rs74878619;rs78125237;rs11198473;rs11198474;rs11198475;rs11198476;rs11198477;rs11198478;rs12256567	NA	0
2	10:120280001-120320000	10:120720001-120760000	1.97188e-36	HiC	GSE87112	IMR90	intra	rs72837242;rs78191986;rs76527683;rs12255218;rs12255287;rs12259344;rs78068984;rs147999844;rs11198471;rs12260362;rs12245708;rs11198472;rs74878619;rs78125237;rs11198473;rs11198474;rs11198475;rs11198476;rs11198477;rs11198478;rs12256567	NA	0
2	10:120280001-120320000	10:120760001-120800000	1.67907e-10	HiC	GSE87112	IMR90	intra	rs72837242;rs78191986;rs76527683;rs12255218;rs12255287;rs12259344;rs78068984;rs147999844;rs11198471;rs12260362;rs12245708;rs11198472;rs74878619;rs78125237;rs11198473;rs11198474;rs11198475;rs11198476;rs11198477;rs11198478;rs12256567	ENSG00000188613	1
2	10:120280001-120320000	10:121760001-121800000	6.5443e-10	HiC	GSE87112	IMR90	intra	rs72837242;rs78191986;rs76527683;rs12255218;rs12255287;rs12259344;rs78068984;rs147999844;rs11198471;rs12260362;rs12245708;rs11198472;rs74878619;rs78125237;rs11198473;rs11198474;rs11198475;rs11198476;rs11198477;rs11198478;rs12256567	NA	0
2	10:120280001-120320000	10:122000001-122040000	3.49377e-11	HiC	GSE87112	IMR90	intra	rs72837242;rs78191986;rs76527683;rs12255218;rs12255287;rs12259344;rs78068984;rs147999844;rs11198471;rs12260362;rs12245708;rs11198472;rs74878619;rs78125237;rs11198473;rs11198474;rs11198475;rs11198476;rs11198477;rs11198478;rs12256567	NA	0
2	10:120280001-120320000	10:122040001-122080000	3.33596e-13	HiC	GSE87112	IMR90	intra	rs72837242;rs78191986;rs76527683;rs12255218;rs12255287;rs12259344;rs78068984;rs147999844;rs11198471;rs12260362;rs12245708;rs11198472;rs74878619;rs78125237;rs11198473;rs11198474;rs11198475;rs11198476;rs11198477;rs11198478;rs12256567	NA	0
2	10:120280001-120320000	10:122080001-122120000	2.52783e-08	HiC	GSE87112	IMR90	intra	rs72837242;rs78191986;rs76527683;rs12255218;rs12255287;rs12259344;rs78068984;rs147999844;rs11198471;rs12260362;rs12245708;rs11198472;rs74878619;rs78125237;rs11198473;rs11198474;rs11198475;rs11198476;rs11198477;rs11198478;rs12256567	NA	0
2	10:120280001-120320000	10:122120001-122160000	5.74528e-08	HiC	GSE87112	IMR90	intra	rs72837242;rs78191986;rs76527683;rs12255218;rs12255287;rs12259344;rs78068984;rs147999844;rs11198471;rs12260362;rs12245708;rs11198472;rs74878619;rs78125237;rs11198473;rs11198474;rs11198475;rs11198476;rs11198477;rs11198478;rs12256567	NA	0
2	10:120280001-120320000	10:122240001-122280000	7.52238e-07	HiC	GSE87112	IMR90	intra	rs72837242;rs78191986;rs76527683;rs12255218;rs12255287;rs12259344;rs78068984;rs147999844;rs11198471;rs12260362;rs12245708;rs11198472;rs74878619;rs78125237;rs11198473;rs11198474;rs11198475;rs11198476;rs11198477;rs11198478;rs12256567	NA	0
2	10:120280001-120320000	10:122280001-122320000	2.08865e-16	HiC	GSE87112	IMR90	intra	rs72837242;rs78191986;rs76527683;rs12255218;rs12255287;rs12259344;rs78068984;rs147999844;rs11198471;rs12260362;rs12245708;rs11198472;rs74878619;rs78125237;rs11198473;rs11198474;rs11198475;rs11198476;rs11198477;rs11198478;rs12256567	NA	0
2	10:120280001-120320000	10:122320001-122360000	1.91003e-11	HiC	GSE87112	IMR90	intra	rs72837242;rs78191986;rs76527683;rs12255218;rs12255287;rs12259344;rs78068984;rs147999844;rs11198471;rs12260362;rs12245708;rs11198472;rs74878619;rs78125237;rs11198473;rs11198474;rs11198475;rs11198476;rs11198477;rs11198478;rs12256567	ENSG00000177234	1
2	10:120280001-120320000	10:122360001-122400000	9.72492e-15	HiC	GSE87112	IMR90	intra	rs72837242;rs78191986;rs76527683;rs12255218;rs12255287;rs12259344;rs78068984;rs147999844;rs11198471;rs12260362;rs12245708;rs11198472;rs74878619;rs78125237;rs11198473;rs11198474;rs11198475;rs11198476;rs11198477;rs11198478;rs12256567	NA	0
2	10:120280001-120320000	10:122400001-122440000	1.02252e-11	HiC	GSE87112	IMR90	intra	rs72837242;rs78191986;rs76527683;rs12255218;rs12255287;rs12259344;rs78068984;rs147999844;rs11198471;rs12260362;rs12245708;rs11198472;rs74878619;rs78125237;rs11198473;rs11198474;rs11198475;rs11198476;rs11198477;rs11198478;rs12256567	NA	0
2	10:120280001-120320000	10:122440001-122480000	4.54576e-10	HiC	GSE87112	IMR90	intra	rs72837242;rs78191986;rs76527683;rs12255218;rs12255287;rs12259344;rs78068984;rs147999844;rs11198471;rs12260362;rs12245708;rs11198472;rs74878619;rs78125237;rs11198473;rs11198474;rs11198475;rs11198476;rs11198477;rs11198478;rs12256567	NA	0
2	10:120320001-120360000	10:120440001-120480000	2.64275e-101	HiC	GSE87112	IMR90	intra	rs117246109;rs201105360;rs116432832;rs79842016;rs75042600;rs55861953;rs35986126;rs542400711;rs55742702;rs114810342;rs55907016;rs75935441;rs116216801;rs115109981;rs117647802;rs116062593;rs41300243;rs1766264;rs1766263;rs116989176;rs1711891	NA	0
2	10:120320001-120360000	10:120480001-120520000	9.42324e-35	HiC	GSE87112	IMR90	intra	rs117246109;rs201105360;rs116432832;rs79842016;rs75042600;rs55861953;rs35986126;rs542400711;rs55742702;rs114810342;rs55907016;rs75935441;rs116216801;rs115109981;rs117647802;rs116062593;rs41300243;rs1766264;rs1766263;rs116989176;rs1711891	ENSG00000151893	1
2	10:120320001-120360000	10:120520001-120560000	6.64365e-37	HiC	GSE87112	IMR90	intra	rs117246109;rs201105360;rs116432832;rs79842016;rs75042600;rs55861953;rs35986126;rs542400711;rs55742702;rs114810342;rs55907016;rs75935441;rs116216801;rs115109981;rs117647802;rs116062593;rs41300243;rs1766264;rs1766263;rs116989176;rs1711891	NA	0
2	10:120320001-120360000	10:120560001-120600000	5.16445e-33	HiC	GSE87112	IMR90	intra	rs117246109;rs201105360;rs116432832;rs79842016;rs75042600;rs55861953;rs35986126;rs542400711;rs55742702;rs114810342;rs55907016;rs75935441;rs116216801;rs115109981;rs117647802;rs116062593;rs41300243;rs1766264;rs1766263;rs116989176;rs1711891	NA	0
2	10:120320001-120360000	10:120600001-120640000	4.07722e-35	HiC	GSE87112	IMR90	intra	rs117246109;rs201105360;rs116432832;rs79842016;rs75042600;rs55861953;rs35986126;rs542400711;rs55742702;rs114810342;rs55907016;rs75935441;rs116216801;rs115109981;rs117647802;rs116062593;rs41300243;rs1766264;rs1766263;rs116989176;rs1711891	NA	0
2	10:120320001-120360000	10:120640001-120680000	2.27992e-19	HiC	GSE87112	IMR90	intra	rs117246109;rs201105360;rs116432832;rs79842016;rs75042600;rs55861953;rs35986126;rs542400711;rs55742702;rs114810342;rs55907016;rs75935441;rs116216801;rs115109981;rs117647802;rs116062593;rs41300243;rs1766264;rs1766263;rs116989176;rs1711891	NA	0
2	10:120320001-120360000	10:120680001-120720000	5.53536e-13	HiC	GSE87112	IMR90	intra	rs117246109;rs201105360;rs116432832;rs79842016;rs75042600;rs55861953;rs35986126;rs542400711;rs55742702;rs114810342;rs55907016;rs75935441;rs116216801;rs115109981;rs117647802;rs116062593;rs41300243;rs1766264;rs1766263;rs116989176;rs1711891	NA	0
2	10:120320001-120360000	10:120720001-120760000	2.35087e-25	HiC	GSE87112	IMR90	intra	rs117246109;rs201105360;rs116432832;rs79842016;rs75042600;rs55861953;rs35986126;rs542400711;rs55742702;rs114810342;rs55907016;rs75935441;rs116216801;rs115109981;rs117647802;rs116062593;rs41300243;rs1766264;rs1766263;rs116989176;rs1711891	NA	0
2	10:120320001-120360000	10:120760001-120800000	1.58194e-25	HiC	GSE87112	IMR90	intra	rs117246109;rs201105360;rs116432832;rs79842016;rs75042600;rs55861953;rs35986126;rs542400711;rs55742702;rs114810342;rs55907016;rs75935441;rs116216801;rs115109981;rs117647802;rs116062593;rs41300243;rs1766264;rs1766263;rs116989176;rs1711891	ENSG00000188613	1
2	10:120320001-120360000	10:120800001-120840000	2.69978e-07	HiC	GSE87112	IMR90	intra	rs117246109;rs201105360;rs116432832;rs79842016;rs75042600;rs55861953;rs35986126;rs542400711;rs55742702;rs114810342;rs55907016;rs75935441;rs116216801;rs115109981;rs117647802;rs116062593;rs41300243;rs1766264;rs1766263;rs116989176;rs1711891	ENSG00000107581	1
2	10:120320001-120360000	10:121720001-121760000	2.83743e-07	HiC	GSE87112	IMR90	intra	rs117246109;rs201105360;rs116432832;rs79842016;rs75042600;rs55861953;rs35986126;rs542400711;rs55742702;rs114810342;rs55907016;rs75935441;rs116216801;rs115109981;rs117647802;rs116062593;rs41300243;rs1766264;rs1766263;rs116989176;rs1711891	NA	0
2	10:120320001-120360000	10:121760001-121800000	4.88155e-09	HiC	GSE87112	IMR90	intra	rs117246109;rs201105360;rs116432832;rs79842016;rs75042600;rs55861953;rs35986126;rs542400711;rs55742702;rs114810342;rs55907016;rs75935441;rs116216801;rs115109981;rs117647802;rs116062593;rs41300243;rs1766264;rs1766263;rs116989176;rs1711891	NA	0
2	10:120320001-120360000	10:122000001-122040000	9.13558e-08	HiC	GSE87112	IMR90	intra	rs117246109;rs201105360;rs116432832;rs79842016;rs75042600;rs55861953;rs35986126;rs542400711;rs55742702;rs114810342;rs55907016;rs75935441;rs116216801;rs115109981;rs117647802;rs116062593;rs41300243;rs1766264;rs1766263;rs116989176;rs1711891	NA	0
2	10:120320001-120360000	10:122040001-122080000	1.80242e-07	HiC	GSE87112	IMR90	intra	rs117246109;rs201105360;rs116432832;rs79842016;rs75042600;rs55861953;rs35986126;rs542400711;rs55742702;rs114810342;rs55907016;rs75935441;rs116216801;rs115109981;rs117647802;rs116062593;rs41300243;rs1766264;rs1766263;rs116989176;rs1711891	NA	0
2	10:120320001-120360000	10:122080001-122120000	3.68166e-07	HiC	GSE87112	IMR90	intra	rs117246109;rs201105360;rs116432832;rs79842016;rs75042600;rs55861953;rs35986126;rs542400711;rs55742702;rs114810342;rs55907016;rs75935441;rs116216801;rs115109981;rs117647802;rs116062593;rs41300243;rs1766264;rs1766263;rs116989176;rs1711891	NA	0
2	10:120320001-120360000	10:123000001-123040000	5.20403e-07	HiC	GSE87112	IMR90	intra	rs117246109;rs201105360;rs116432832;rs79842016;rs75042600;rs55861953;rs35986126;rs542400711;rs55742702;rs114810342;rs55907016;rs75935441;rs116216801;rs115109981;rs117647802;rs116062593;rs41300243;rs1766264;rs1766263;rs116989176;rs1711891	NA	0
1	1:153200001-153240000	1:152040001-152080000	6.55854e-19	HiC	GSE87112	IMR90	intra	rs7554353;rs11205236;rs12081567;rs12723408;rs6669600;rs12753856;rs6672400;rs12409595;rs34846977;rs55736513;rs12726323;rs12128109;rs12125683;rs12137890;rs12126968;rs12138015;rs75437404;rs11205246;rs11205247;rs7522467;rs12131158;rs144249469;rs7554266;rs35373632;rs561573077;rs7518709;rs7518712;rs7542150;rs6666892;rs10888545;rs6690615;rs11205254;rs6661601;rs12138538;rs7528877;rs12121144	ENSG00000182898	1
1	1:153240001-153280000	1:152040001-152080000	4.28221e-21	HiC	GSE87112	IMR90	intra	rs12408942;rs10888547;rs72706883;rs72706884	ENSG00000182898	1
1	1:153200001-153240000	1:152120001-152160000	7.09143e-09	HiC	GSE87112	IMR90	intra	rs7554353;rs11205236;rs12081567;rs12723408;rs6669600;rs12753856;rs6672400;rs12409595;rs34846977;rs55736513;rs12726323;rs12128109;rs12125683;rs12137890;rs12126968;rs12138015;rs75437404;rs11205246;rs11205247;rs7522467;rs12131158;rs144249469;rs7554266;rs35373632;rs561573077;rs7518709;rs7518712;rs7542150;rs6666892;rs10888545;rs6690615;rs11205254;rs6661601;rs12138538;rs7528877;rs12121144	ENSG00000215853	1
1	1:153240001-153280000	1:152120001-152160000	6.40568e-12	HiC	GSE87112	IMR90	intra	rs12408942;rs10888547;rs72706883;rs72706884	ENSG00000215853	1
1	1:153160001-153200000	1:152280001-152320000	1.02047e-07	HiC	GSE87112	IMR90	intra	rs12116563;rs1410858;rs1980909;rs1329098;rs3058228;rs35713450;rs34005908;rs943133;rs1831237;rs1410862;rs7514442	ENSG00000143631	1
1	1:153200001-153240000	1:152280001-152320000	8.60027e-15	HiC	GSE87112	IMR90	intra	rs7554353;rs11205236;rs12081567;rs12723408;rs6669600;rs12753856;rs6672400;rs12409595;rs34846977;rs55736513;rs12726323;rs12128109;rs12125683;rs12137890;rs12126968;rs12138015;rs75437404;rs11205246;rs11205247;rs7522467;rs12131158;rs144249469;rs7554266;rs35373632;rs561573077;rs7518709;rs7518712;rs7542150;rs6666892;rs10888545;rs6690615;rs11205254;rs6661601;rs12138538;rs7528877;rs12121144	ENSG00000143631	1
1	1:153240001-153280000	1:152280001-152320000	1.1519e-08	HiC	GSE87112	IMR90	intra	rs12408942;rs10888547;rs72706883;rs72706884	ENSG00000143631	1
1	1:153200001-153240000	1:152360001-152400000	3.08579e-15	HiC	GSE87112	IMR90	intra	rs7554353;rs11205236;rs12081567;rs12723408;rs6669600;rs12753856;rs6672400;rs12409595;rs34846977;rs55736513;rs12726323;rs12128109;rs12125683;rs12137890;rs12126968;rs12138015;rs75437404;rs11205246;rs11205247;rs7522467;rs12131158;rs144249469;rs7554266;rs35373632;rs561573077;rs7518709;rs7518712;rs7542150;rs6666892;rs10888545;rs6690615;rs11205254;rs6661601;rs12138538;rs7528877;rs12121144	ENSG00000143536	1
1	1:153240001-153280000	1:152360001-152400000	6.30508e-12	HiC	GSE87112	IMR90	intra	rs12408942;rs10888547;rs72706883;rs72706884	ENSG00000143536	1
1	1:153200001-153240000	1:152440001-152480000	5.48272e-14	HiC	GSE87112	IMR90	intra	rs7554353;rs11205236;rs12081567;rs12723408;rs6669600;rs12753856;rs6672400;rs12409595;rs34846977;rs55736513;rs12726323;rs12128109;rs12125683;rs12137890;rs12126968;rs12138015;rs75437404;rs11205246;rs11205247;rs7522467;rs12131158;rs144249469;rs7554266;rs35373632;rs561573077;rs7518709;rs7518712;rs7542150;rs6666892;rs10888545;rs6690615;rs11205254;rs6661601;rs12138538;rs7528877;rs12121144	NA	0
1	1:153240001-153280000	1:152440001-152480000	1.91838e-11	HiC	GSE87112	IMR90	intra	rs12408942;rs10888547;rs72706883;rs72706884	NA	0
1	1:153200001-153240000	1:152480001-152520000	3.91463e-22	HiC	GSE87112	IMR90	intra	rs7554353;rs11205236;rs12081567;rs12723408;rs6669600;rs12753856;rs6672400;rs12409595;rs34846977;rs55736513;rs12726323;rs12128109;rs12125683;rs12137890;rs12126968;rs12138015;rs75437404;rs11205246;rs11205247;rs7522467;rs12131158;rs144249469;rs7554266;rs35373632;rs561573077;rs7518709;rs7518712;rs7542150;rs6666892;rs10888545;rs6690615;rs11205254;rs6661601;rs12138538;rs7528877;rs12121144	ENSG00000186207:ENSG00000169509	1
1	1:153240001-153280000	1:152480001-152520000	1.9228e-07	HiC	GSE87112	IMR90	intra	rs12408942;rs10888547;rs72706883;rs72706884	ENSG00000186207:ENSG00000169509	1
1	1:153160001-153200000	1:152520001-152560000	8.31073e-10	HiC	GSE87112	IMR90	intra	rs12116563;rs1410858;rs1980909;rs1329098;rs3058228;rs35713450;rs34005908;rs943133;rs1831237;rs1410862;rs7514442	ENSG00000185966:ENSG00000163202	1
1	1:153200001-153240000	1:152520001-152560000	1.14892e-23	HiC	GSE87112	IMR90	intra	rs7554353;rs11205236;rs12081567;rs12723408;rs6669600;rs12753856;rs6672400;rs12409595;rs34846977;rs55736513;rs12726323;rs12128109;rs12125683;rs12137890;rs12126968;rs12138015;rs75437404;rs11205246;rs11205247;rs7522467;rs12131158;rs144249469;rs7554266;rs35373632;rs561573077;rs7518709;rs7518712;rs7542150;rs6666892;rs10888545;rs6690615;rs11205254;rs6661601;rs12138538;rs7528877;rs12121144	ENSG00000185966:ENSG00000163202	1
1	1:153240001-153280000	1:152520001-152560000	1.57314e-16	HiC	GSE87112	IMR90	intra	rs12408942;rs10888547;rs72706883;rs72706884	ENSG00000185966:ENSG00000163202	1
1	1:153200001-153240000	1:152600001-152640000	3.21915e-17	HiC	GSE87112	IMR90	intra	rs7554353;rs11205236;rs12081567;rs12723408;rs6669600;rs12753856;rs6672400;rs12409595;rs34846977;rs55736513;rs12726323;rs12128109;rs12125683;rs12137890;rs12126968;rs12138015;rs75437404;rs11205246;rs11205247;rs7522467;rs12131158;rs144249469;rs7554266;rs35373632;rs561573077;rs7518709;rs7518712;rs7542150;rs6666892;rs10888545;rs6690615;rs11205254;rs6661601;rs12138538;rs7528877;rs12121144	ENSG00000187223	1
1	1:153240001-153280000	1:152600001-152640000	1.35842e-15	HiC	GSE87112	IMR90	intra	rs12408942;rs10888547;rs72706883;rs72706884	ENSG00000187223	1
1	1:153200001-153240000	1:152640001-152680000	5.60769e-08	HiC	GSE87112	IMR90	intra	rs7554353;rs11205236;rs12081567;rs12723408;rs6669600;rs12753856;rs6672400;rs12409595;rs34846977;rs55736513;rs12726323;rs12128109;rs12125683;rs12137890;rs12126968;rs12138015;rs75437404;rs11205246;rs11205247;rs7522467;rs12131158;rs144249469;rs7554266;rs35373632;rs561573077;rs7518709;rs7518712;rs7542150;rs6666892;rs10888545;rs6690615;rs11205254;rs6661601;rs12138538;rs7528877;rs12121144	ENSG00000159455:ENSG00000187180:ENSG00000187173	1
1	1:153200001-153240000	1:152680001-152720000	7.85488e-34	HiC	GSE87112	IMR90	intra	rs7554353;rs11205236;rs12081567;rs12723408;rs6669600;rs12753856;rs6672400;rs12409595;rs34846977;rs55736513;rs12726323;rs12128109;rs12125683;rs12137890;rs12126968;rs12138015;rs75437404;rs11205246;rs11205247;rs7522467;rs12131158;rs144249469;rs7554266;rs35373632;rs561573077;rs7518709;rs7518712;rs7542150;rs6666892;rs10888545;rs6690615;rs11205254;rs6661601;rs12138538;rs7528877;rs12121144	ENSG00000187170:ENSG00000198854	1
1	1:153240001-153280000	1:152680001-152720000	7.12059e-14	HiC	GSE87112	IMR90	intra	rs12408942;rs10888547;rs72706883;rs72706884	ENSG00000187170:ENSG00000198854	1
1	1:153200001-153240000	1:152720001-152760000	4.6734e-17	HiC	GSE87112	IMR90	intra	rs7554353;rs11205236;rs12081567;rs12723408;rs6669600;rs12753856;rs6672400;rs12409595;rs34846977;rs55736513;rs12726323;rs12128109;rs12125683;rs12137890;rs12126968;rs12138015;rs75437404;rs11205246;rs11205247;rs7522467;rs12131158;rs144249469;rs7554266;rs35373632;rs561573077;rs7518709;rs7518712;rs7542150;rs6666892;rs10888545;rs6690615;rs11205254;rs6661601;rs12138538;rs7528877;rs12121144	ENSG00000203786:ENSG00000240386:ENSG00000186226	1
1	1:153200001-153240000	1:152760001-152800000	3.04752e-07	HiC	GSE87112	IMR90	intra	rs7554353;rs11205236;rs12081567;rs12723408;rs6669600;rs12753856;rs6672400;rs12409595;rs34846977;rs55736513;rs12726323;rs12128109;rs12125683;rs12137890;rs12126968;rs12138015;rs75437404;rs11205246;rs11205247;rs7522467;rs12131158;rs144249469;rs7554266;rs35373632;rs561573077;rs7518709;rs7518712;rs7542150;rs6666892;rs10888545;rs6690615;rs11205254;rs6661601;rs12138538;rs7528877;rs12121144	ENSG00000172155:ENSG00000197084:ENSG00000196734:ENSG00000186844	1
1	1:153160001-153200000	1:152800001-152840000	4.67723e-21	HiC	GSE87112	IMR90	intra	rs12116563;rs1410858;rs1980909;rs1329098;rs3058228;rs35713450;rs34005908;rs943133;rs1831237;rs1410862;rs7514442	ENSG00000186844:ENSG00000235942	1
1	1:153200001-153240000	1:152800001-152840000	5.03799e-26	HiC	GSE87112	IMR90	intra	rs7554353;rs11205236;rs12081567;rs12723408;rs6669600;rs12753856;rs6672400;rs12409595;rs34846977;rs55736513;rs12726323;rs12128109;rs12125683;rs12137890;rs12126968;rs12138015;rs75437404;rs11205246;rs11205247;rs7522467;rs12131158;rs144249469;rs7554266;rs35373632;rs561573077;rs7518709;rs7518712;rs7542150;rs6666892;rs10888545;rs6690615;rs11205254;rs6661601;rs12138538;rs7528877;rs12121144	ENSG00000186844:ENSG00000235942	1
1	1:153240001-153280000	1:152800001-152840000	3.42717e-24	HiC	GSE87112	IMR90	intra	rs12408942;rs10888547;rs72706883;rs72706884	ENSG00000186844:ENSG00000235942	1
1	1:153200001-153240000	1:152840001-152880000	2.14168e-19	HiC	GSE87112	IMR90	intra	rs7554353;rs11205236;rs12081567;rs12723408;rs6669600;rs12753856;rs6672400;rs12409595;rs34846977;rs55736513;rs12726323;rs12128109;rs12125683;rs12137890;rs12126968;rs12138015;rs75437404;rs11205246;rs11205247;rs7522467;rs12131158;rs144249469;rs7554266;rs35373632;rs561573077;rs7518709;rs7518712;rs7542150;rs6666892;rs10888545;rs6690615;rs11205254;rs6661601;rs12138538;rs7528877;rs12121144	ENSG00000163206	1
1	1:153200001-153240000	1:152880001-152920000	2.68033e-16	HiC	GSE87112	IMR90	intra	rs7554353;rs11205236;rs12081567;rs12723408;rs6669600;rs12753856;rs6672400;rs12409595;rs34846977;rs55736513;rs12726323;rs12128109;rs12125683;rs12137890;rs12126968;rs12138015;rs75437404;rs11205246;rs11205247;rs7522467;rs12131158;rs144249469;rs7554266;rs35373632;rs561573077;rs7518709;rs7518712;rs7542150;rs6666892;rs10888545;rs6690615;rs11205254;rs6661601;rs12138538;rs7528877;rs12121144	ENSG00000163207	1
1	1:153240001-153280000	1:152880001-152920000	3.07045e-08	HiC	GSE87112	IMR90	intra	rs12408942;rs10888547;rs72706883;rs72706884	ENSG00000163207	1
1	1:153200001-153240000	1:152920001-152960000	8.21746e-30	HiC	GSE87112	IMR90	intra	rs7554353;rs11205236;rs12081567;rs12723408;rs6669600;rs12753856;rs6672400;rs12409595;rs34846977;rs55736513;rs12726323;rs12128109;rs12125683;rs12137890;rs12126968;rs12138015;rs75437404;rs11205246;rs11205247;rs7522467;rs12131158;rs144249469;rs7554266;rs35373632;rs561573077;rs7518709;rs7518712;rs7542150;rs6666892;rs10888545;rs6690615;rs11205254;rs6661601;rs12138538;rs7528877;rs12121144	ENSG00000184148:ENSG00000169474	1
1	1:153240001-153280000	1:152920001-152960000	2.9164e-08	HiC	GSE87112	IMR90	intra	rs12408942;rs10888547;rs72706883;rs72706884	ENSG00000184148:ENSG00000169474	1
1	1:153160001-153200000	1:152960001-153000000	4.98572e-11	HiC	GSE87112	IMR90	intra	rs12116563;rs1410858;rs1980909;rs1329098;rs3058228;rs35713450;rs34005908;rs943133;rs1831237;rs1410862;rs7514442	ENSG00000163209	1
1	1:153200001-153240000	1:152960001-153000000	3.08266e-25	HiC	GSE87112	IMR90	intra	rs7554353;rs11205236;rs12081567;rs12723408;rs6669600;rs12753856;rs6672400;rs12409595;rs34846977;rs55736513;rs12726323;rs12128109;rs12125683;rs12137890;rs12126968;rs12138015;rs75437404;rs11205246;rs11205247;rs7522467;rs12131158;rs144249469;rs7554266;rs35373632;rs561573077;rs7518709;rs7518712;rs7542150;rs6666892;rs10888545;rs6690615;rs11205254;rs6661601;rs12138538;rs7528877;rs12121144	ENSG00000163209	1
1	1:153240001-153280000	1:152960001-153000000	1.14858e-10	HiC	GSE87112	IMR90	intra	rs12408942;rs10888547;rs72706883;rs72706884	ENSG00000163209	1
1	1:153200001-153240000	1:153000001-153040000	2.37474e-07	HiC	GSE87112	IMR90	intra	rs7554353;rs11205236;rs12081567;rs12723408;rs6669600;rs12753856;rs6672400;rs12409595;rs34846977;rs55736513;rs12726323;rs12128109;rs12125683;rs12137890;rs12126968;rs12138015;rs75437404;rs11205246;rs11205247;rs7522467;rs12131158;rs144249469;rs7554266;rs35373632;rs561573077;rs7518709;rs7518712;rs7542150;rs6666892;rs10888545;rs6690615;rs11205254;rs6661601;rs12138538;rs7528877;rs12121144	ENSG00000169469:ENSG00000163216:ENSG00000241794	1
1	1:153200001-153240000	1:153080001-153120000	1.23446e-14	HiC	GSE87112	IMR90	intra	rs7554353;rs11205236;rs12081567;rs12723408;rs6669600;rs12753856;rs6672400;rs12409595;rs34846977;rs55736513;rs12726323;rs12128109;rs12125683;rs12137890;rs12126968;rs12138015;rs75437404;rs11205246;rs11205247;rs7522467;rs12131158;rs144249469;rs7554266;rs35373632;rs561573077;rs7518709;rs7518712;rs7542150;rs6666892;rs10888545;rs6690615;rs11205254;rs6661601;rs12138538;rs7528877;rs12121144	ENSG00000196805:ENSG00000244094	1
1	1:153200001-153240000	1:153120001-153160000	9.55011e-07	HiC	GSE87112	IMR90	intra	rs7554353;rs11205236;rs12081567;rs12723408;rs6669600;rs12753856;rs6672400;rs12409595;rs34846977;rs55736513;rs12726323;rs12128109;rs12125683;rs12137890;rs12126968;rs12138015;rs75437404;rs11205246;rs11205247;rs7522467;rs12131158;rs144249469;rs7554266;rs35373632;rs561573077;rs7518709;rs7518712;rs7542150;rs6666892;rs10888545;rs6690615;rs11205254;rs6661601;rs12138538;rs7528877;rs12121144	ENSG00000159516	1
1	1:153200001-153240000	1:153160001-153200000	2.71882e-12	HiC	GSE87112	IMR90	intra	rs7554353;rs11205236;rs12081567;rs12723408;rs6669600;rs12753856;rs6672400;rs12409595;rs34846977;rs55736513;rs12726323;rs12128109;rs12125683;rs12137890;rs12126968;rs12138015;rs75437404;rs11205246;rs11205247;rs7522467;rs12131158;rs144249469;rs7554266;rs35373632;rs561573077;rs7518709;rs7518712;rs7542150;rs6666892;rs10888545;rs6690615;rs11205254;rs6661601;rs12138538;rs7528877;rs12121144	ENSG00000203784:ENSG00000203783	1
1	1:153240001-153280000	1:153200001-153240000	1.34443e-99	HiC	GSE87112	IMR90	intra	rs12408942;rs10888547;rs72706883;rs72706884	ENSG00000203782	1
2	10:120280001-120320000	10:117600001-117640000	5.30751e-14	HiC	GSE87112	IMR90	intra	rs72837242;rs78191986;rs76527683;rs12255218;rs12255287;rs12259344;rs78068984;rs147999844;rs11198471;rs12260362;rs12245708;rs11198472;rs74878619;rs78125237;rs11198473;rs11198474;rs11198475;rs11198476;rs11198477;rs11198478;rs12256567	NA	0
2	10:120280001-120320000	10:118240001-118280000	2.85486e-10	HiC	GSE87112	IMR90	intra	rs72837242;rs78191986;rs76527683;rs12255218;rs12255287;rs12259344;rs78068984;rs147999844;rs11198471;rs12260362;rs12245708;rs11198472;rs74878619;rs78125237;rs11198473;rs11198474;rs11198475;rs11198476;rs11198477;rs11198478;rs12256567	NA	0
2	10:120240001-120280000	10:118320001-118360000	5.2149e-11	HiC	GSE87112	IMR90	intra	rs12767723;rs12242910;rs12244393;rs71475068;rs571867956;rs202048148;rs12260435;rs11198464;rs75622275;rs1878427	ENSG00000187021	1
2	10:120280001-120320000	10:118360001-118400000	1.97669e-10	HiC	GSE87112	IMR90	intra	rs72837242;rs78191986;rs76527683;rs12255218;rs12255287;rs12259344;rs78068984;rs147999844;rs11198471;rs12260362;rs12245708;rs11198472;rs74878619;rs78125237;rs11198473;rs11198474;rs11198475;rs11198476;rs11198477;rs11198478;rs12256567	NA	0
2	10:120240001-120280000	10:118400001-118440000	3.01527e-11	HiC	GSE87112	IMR90	intra	rs12767723;rs12242910;rs12244393;rs71475068;rs571867956;rs202048148;rs12260435;rs11198464;rs75622275;rs1878427	ENSG00000165863	1
2	10:120280001-120320000	10:118400001-118440000	1.33223e-07	HiC	GSE87112	IMR90	intra	rs72837242;rs78191986;rs76527683;rs12255218;rs12255287;rs12259344;rs78068984;rs147999844;rs11198471;rs12260362;rs12245708;rs11198472;rs74878619;rs78125237;rs11198473;rs11198474;rs11198475;rs11198476;rs11198477;rs11198478;rs12256567	ENSG00000165863	1
2	10:120320001-120360000	10:118400001-118440000	9.90972e-08	HiC	GSE87112	IMR90	intra	rs117246109;rs201105360;rs116432832;rs79842016;rs75042600;rs55861953;rs35986126;rs542400711;rs55742702;rs114810342;rs55907016;rs75935441;rs116216801;rs115109981;rs117647802;rs116062593;rs41300243;rs1766264;rs1766263;rs116989176;rs1711891	ENSG00000165863	1
2	10:120240001-120280000	10:118560001-118600000	8.25768e-07	HiC	GSE87112	IMR90	intra	rs12767723;rs12242910;rs12244393;rs71475068;rs571867956;rs202048148;rs12260435;rs11198464;rs75622275;rs1878427	NA	0
2	10:120280001-120320000	10:118560001-118600000	1.95906e-15	HiC	GSE87112	IMR90	intra	rs72837242;rs78191986;rs76527683;rs12255218;rs12255287;rs12259344;rs78068984;rs147999844;rs11198471;rs12260362;rs12245708;rs11198472;rs74878619;rs78125237;rs11198473;rs11198474;rs11198475;rs11198476;rs11198477;rs11198478;rs12256567	NA	0
2	10:120320001-120360000	10:118560001-118600000	3.68166e-07	HiC	GSE87112	IMR90	intra	rs117246109;rs201105360;rs116432832;rs79842016;rs75042600;rs55861953;rs35986126;rs542400711;rs55742702;rs114810342;rs55907016;rs75935441;rs116216801;rs115109981;rs117647802;rs116062593;rs41300243;rs1766264;rs1766263;rs116989176;rs1711891	NA	0
2	10:120280001-120320000	10:118600001-118640000	2.8976e-08	HiC	GSE87112	IMR90	intra	rs72837242;rs78191986;rs76527683;rs12255218;rs12255287;rs12259344;rs78068984;rs147999844;rs11198471;rs12260362;rs12245708;rs11198472;rs74878619;rs78125237;rs11198473;rs11198474;rs11198475;rs11198476;rs11198477;rs11198478;rs12256567	ENSG00000188316	1
2	10:120280001-120320000	10:118640001-118680000	5.05082e-18	HiC	GSE87112	IMR90	intra	rs72837242;rs78191986;rs76527683;rs12255218;rs12255287;rs12259344;rs78068984;rs147999844;rs11198471;rs12260362;rs12245708;rs11198472;rs74878619;rs78125237;rs11198473;rs11198474;rs11198475;rs11198476;rs11198477;rs11198478;rs12256567	NA	0
2	10:120240001-120280000	10:118920001-118960000	9.13061e-10	HiC	GSE87112	IMR90	intra	rs12767723;rs12242910;rs12244393;rs71475068;rs571867956;rs202048148;rs12260435;rs11198464;rs75622275;rs1878427	ENSG00000186795	1
2	10:120280001-120320000	10:118920001-118960000	7.00049e-13	HiC	GSE87112	IMR90	intra	rs72837242;rs78191986;rs76527683;rs12255218;rs12255287;rs12259344;rs78068984;rs147999844;rs11198471;rs12260362;rs12245708;rs11198472;rs74878619;rs78125237;rs11198473;rs11198474;rs11198475;rs11198476;rs11198477;rs11198478;rs12256567	ENSG00000186795	1
2	10:120320001-120360000	10:118920001-118960000	2.77212e-12	HiC	GSE87112	IMR90	intra	rs117246109;rs201105360;rs116432832;rs79842016;rs75042600;rs55861953;rs35986126;rs542400711;rs55742702;rs114810342;rs55907016;rs75935441;rs116216801;rs115109981;rs117647802;rs116062593;rs41300243;rs1766264;rs1766263;rs116989176;rs1711891	ENSG00000186795	1
2	10:120240001-120280000	10:118960001-119000000	2.70196e-09	HiC	GSE87112	IMR90	intra	rs12767723;rs12242910;rs12244393;rs71475068;rs571867956;rs202048148;rs12260435;rs11198464;rs75622275;rs1878427	NA	0
2	10:120240001-120280000	10:119000001-119040000	2.81055e-09	HiC	GSE87112	IMR90	intra	rs12767723;rs12242910;rs12244393;rs71475068;rs571867956;rs202048148;rs12260435;rs11198464;rs75622275;rs1878427	ENSG00000165646	1
2	10:120280001-120320000	10:119000001-119040000	1.45299e-20	HiC	GSE87112	IMR90	intra	rs72837242;rs78191986;rs76527683;rs12255218;rs12255287;rs12259344;rs78068984;rs147999844;rs11198471;rs12260362;rs12245708;rs11198472;rs74878619;rs78125237;rs11198473;rs11198474;rs11198475;rs11198476;rs11198477;rs11198478;rs12256567	ENSG00000165646	1
2	10:120320001-120360000	10:119000001-119040000	9.13061e-10	HiC	GSE87112	IMR90	intra	rs117246109;rs201105360;rs116432832;rs79842016;rs75042600;rs55861953;rs35986126;rs542400711;rs55742702;rs114810342;rs55907016;rs75935441;rs116216801;rs115109981;rs117647802;rs116062593;rs41300243;rs1766264;rs1766263;rs116989176;rs1711891	ENSG00000165646	1
2	10:120240001-120280000	10:119040001-119080000	3.14989e-09	HiC	GSE87112	IMR90	intra	rs12767723;rs12242910;rs12244393;rs71475068;rs571867956;rs202048148;rs12260435;rs11198464;rs75622275;rs1878427	NA	0
2	10:120280001-120320000	10:119040001-119080000	9.71909e-12	HiC	GSE87112	IMR90	intra	rs72837242;rs78191986;rs76527683;rs12255218;rs12255287;rs12259344;rs78068984;rs147999844;rs11198471;rs12260362;rs12245708;rs11198472;rs74878619;rs78125237;rs11198473;rs11198474;rs11198475;rs11198476;rs11198477;rs11198478;rs12256567	NA	0
2	10:120280001-120320000	10:119080001-119120000	3.31869e-13	HiC	GSE87112	IMR90	intra	rs72837242;rs78191986;rs76527683;rs12255218;rs12255287;rs12259344;rs78068984;rs147999844;rs11198471;rs12260362;rs12245708;rs11198472;rs74878619;rs78125237;rs11198473;rs11198474;rs11198475;rs11198476;rs11198477;rs11198478;rs12256567	NA	0
2	10:120240001-120280000	10:119160001-119200000	6.1533e-30	HiC	GSE87112	IMR90	intra	rs12767723;rs12242910;rs12244393;rs71475068;rs571867956;rs202048148;rs12260435;rs11198464;rs75622275;rs1878427	NA	0
2	10:120280001-120320000	10:119160001-119200000	6.2993e-32	HiC	GSE87112	IMR90	intra	rs72837242;rs78191986;rs76527683;rs12255218;rs12255287;rs12259344;rs78068984;rs147999844;rs11198471;rs12260362;rs12245708;rs11198472;rs74878619;rs78125237;rs11198473;rs11198474;rs11198475;rs11198476;rs11198477;rs11198478;rs12256567	NA	0
2	10:120240001-120280000	10:119200001-119240000	2.17409e-25	HiC	GSE87112	IMR90	intra	rs12767723;rs12242910;rs12244393;rs71475068;rs571867956;rs202048148;rs12260435;rs11198464;rs75622275;rs1878427	NA	0
2	10:120280001-120320000	10:119200001-119240000	1.28095e-30	HiC	GSE87112	IMR90	intra	rs72837242;rs78191986;rs76527683;rs12255218;rs12255287;rs12259344;rs78068984;rs147999844;rs11198471;rs12260362;rs12245708;rs11198472;rs74878619;rs78125237;rs11198473;rs11198474;rs11198475;rs11198476;rs11198477;rs11198478;rs12256567	NA	0
2	10:120320001-120360000	10:119200001-119240000	6.1165e-10	HiC	GSE87112	IMR90	intra	rs117246109;rs201105360;rs116432832;rs79842016;rs75042600;rs55861953;rs35986126;rs542400711;rs55742702;rs114810342;rs55907016;rs75935441;rs116216801;rs115109981;rs117647802;rs116062593;rs41300243;rs1766264;rs1766263;rs116989176;rs1711891	NA	0
2	10:120240001-120280000	10:119240001-119280000	3.96069e-08	HiC	GSE87112	IMR90	intra	rs12767723;rs12242910;rs12244393;rs71475068;rs571867956;rs202048148;rs12260435;rs11198464;rs75622275;rs1878427	NA	0
2	10:120280001-120320000	10:119240001-119280000	7.19611e-13	HiC	GSE87112	IMR90	intra	rs72837242;rs78191986;rs76527683;rs12255218;rs12255287;rs12259344;rs78068984;rs147999844;rs11198471;rs12260362;rs12245708;rs11198472;rs74878619;rs78125237;rs11198473;rs11198474;rs11198475;rs11198476;rs11198477;rs11198478;rs12256567	NA	0
2	10:120240001-120280000	10:119280001-119320000	4.69974e-20	HiC	GSE87112	IMR90	intra	rs12767723;rs12242910;rs12244393;rs71475068;rs571867956;rs202048148;rs12260435;rs11198464;rs75622275;rs1878427	ENSG00000170370	1
2	10:120280001-120320000	10:119280001-119320000	1.95417e-19	HiC	GSE87112	IMR90	intra	rs72837242;rs78191986;rs76527683;rs12255218;rs12255287;rs12259344;rs78068984;rs147999844;rs11198471;rs12260362;rs12245708;rs11198472;rs74878619;rs78125237;rs11198473;rs11198474;rs11198475;rs11198476;rs11198477;rs11198478;rs12256567	ENSG00000170370	1
2	10:120320001-120360000	10:119280001-119320000	1.3603e-09	HiC	GSE87112	IMR90	intra	rs117246109;rs201105360;rs116432832;rs79842016;rs75042600;rs55861953;rs35986126;rs542400711;rs55742702;rs114810342;rs55907016;rs75935441;rs116216801;rs115109981;rs117647802;rs116062593;rs41300243;rs1766264;rs1766263;rs116989176;rs1711891	ENSG00000170370	1
2	10:120240001-120280000	10:119320001-119360000	1.49167e-10	HiC	GSE87112	IMR90	intra	rs12767723;rs12242910;rs12244393;rs71475068;rs571867956;rs202048148;rs12260435;rs11198464;rs75622275;rs1878427	NA	0
2	10:120280001-120320000	10:119320001-119360000	1.10664e-14	HiC	GSE87112	IMR90	intra	rs72837242;rs78191986;rs76527683;rs12255218;rs12255287;rs12259344;rs78068984;rs147999844;rs11198471;rs12260362;rs12245708;rs11198472;rs74878619;rs78125237;rs11198473;rs11198474;rs11198475;rs11198476;rs11198477;rs11198478;rs12256567	NA	0
2	10:120320001-120360000	10:119320001-119360000	5.9362e-09	HiC	GSE87112	IMR90	intra	rs117246109;rs201105360;rs116432832;rs79842016;rs75042600;rs55861953;rs35986126;rs542400711;rs55742702;rs114810342;rs55907016;rs75935441;rs116216801;rs115109981;rs117647802;rs116062593;rs41300243;rs1766264;rs1766263;rs116989176;rs1711891	NA	0
2	10:120240001-120280000	10:119360001-119400000	1.37137e-08	HiC	GSE87112	IMR90	intra	rs12767723;rs12242910;rs12244393;rs71475068;rs571867956;rs202048148;rs12260435;rs11198464;rs75622275;rs1878427	NA	0
2	10:120280001-120320000	10:119360001-119400000	1.94287e-11	HiC	GSE87112	IMR90	intra	rs72837242;rs78191986;rs76527683;rs12255218;rs12255287;rs12259344;rs78068984;rs147999844;rs11198471;rs12260362;rs12245708;rs11198472;rs74878619;rs78125237;rs11198473;rs11198474;rs11198475;rs11198476;rs11198477;rs11198478;rs12256567	NA	0
2	10:120280001-120320000	10:119400001-119440000	3.23352e-10	HiC	GSE87112	IMR90	intra	rs72837242;rs78191986;rs76527683;rs12255218;rs12255287;rs12259344;rs78068984;rs147999844;rs11198471;rs12260362;rs12245708;rs11198472;rs74878619;rs78125237;rs11198473;rs11198474;rs11198475;rs11198476;rs11198477;rs11198478;rs12256567	NA	0
2	10:120280001-120320000	10:119880001-119920000	9.17183e-10	HiC	GSE87112	IMR90	intra	rs72837242;rs78191986;rs76527683;rs12255218;rs12255287;rs12259344;rs78068984;rs147999844;rs11198471;rs12260362;rs12245708;rs11198472;rs74878619;rs78125237;rs11198473;rs11198474;rs11198475;rs11198476;rs11198477;rs11198478;rs12256567	NA	0
2	10:120240001-120280000	10:120000001-120040000	1.5269e-13	HiC	GSE87112	IMR90	intra	rs12767723;rs12242910;rs12244393;rs71475068;rs571867956;rs202048148;rs12260435;rs11198464;rs75622275;rs1878427	NA	0
2	10:120280001-120320000	10:120000001-120040000	5.0517e-12	HiC	GSE87112	IMR90	intra	rs72837242;rs78191986;rs76527683;rs12255218;rs12255287;rs12259344;rs78068984;rs147999844;rs11198471;rs12260362;rs12245708;rs11198472;rs74878619;rs78125237;rs11198473;rs11198474;rs11198475;rs11198476;rs11198477;rs11198478;rs12256567	NA	0
2	10:120280001-120320000	10:120040001-120080000	1.54095e-10	HiC	GSE87112	IMR90	intra	rs72837242;rs78191986;rs76527683;rs12255218;rs12255287;rs12259344;rs78068984;rs147999844;rs11198471;rs12260362;rs12245708;rs11198472;rs74878619;rs78125237;rs11198473;rs11198474;rs11198475;rs11198476;rs11198477;rs11198478;rs12256567	NA	0
2	10:120280001-120320000	10:120120001-120160000	9.93807e-09	HiC	GSE87112	IMR90	intra	rs72837242;rs78191986;rs76527683;rs12255218;rs12255287;rs12259344;rs78068984;rs147999844;rs11198471;rs12260362;rs12245708;rs11198472;rs74878619;rs78125237;rs11198473;rs11198474;rs11198475;rs11198476;rs11198477;rs11198478;rs12256567	NA	0
2	10:120280001-120320000	10:120240001-120280000	9.32165e-12	HiC	GSE87112	IMR90	intra	rs72837242;rs78191986;rs76527683;rs12255218;rs12255287;rs12259344;rs78068984;rs147999844;rs11198471;rs12260362;rs12245708;rs11198472;rs74878619;rs78125237;rs11198473;rs11198474;rs11198475;rs11198476;rs11198477;rs11198478;rs12256567	NA	0
2	10:120320001-120360000	10:120280001-120320000	6.4411e-38	HiC	GSE87112	IMR90	intra	rs117246109;rs201105360;rs116432832;rs79842016;rs75042600;rs55861953;rs35986126;rs542400711;rs55742702;rs114810342;rs55907016;rs75935441;rs116216801;rs115109981;rs117647802;rs116062593;rs41300243;rs1766264;rs1766263;rs116989176;rs1711891	NA	0
1	1:153160001-153200000	1:153200001-153240000	7.66882e-08	HiC	GSE87112	Mesenchymal_Stem_Cell	intra	rs12116563;rs1410858;rs1980909;rs1329098;rs3058228;rs35713450;rs34005908;rs943133;rs1831237;rs1410862;rs7514442	ENSG00000203782	1
1	1:153200001-153240000	1:153240001-153280000	3.95824e-82	HiC	GSE87112	Mesenchymal_Stem_Cell	intra	rs7554353;rs11205236;rs12081567;rs12723408;rs6669600;rs12753856;rs6672400;rs12409595;rs34846977;rs55736513;rs12726323;rs12128109;rs12125683;rs12137890;rs12126968;rs12138015;rs75437404;rs11205246;rs11205247;rs7522467;rs12131158;rs144249469;rs7554266;rs35373632;rs561573077;rs7518709;rs7518712;rs7542150;rs6666892;rs10888545;rs6690615;rs11205254;rs6661601;rs12138538;rs7528877;rs12121144	NA	0
1	1:153200001-153240000	1:153320001-153360000	9.82655e-10	HiC	GSE87112	Mesenchymal_Stem_Cell	intra	rs7554353;rs11205236;rs12081567;rs12723408;rs6669600;rs12753856;rs6672400;rs12409595;rs34846977;rs55736513;rs12726323;rs12128109;rs12125683;rs12137890;rs12126968;rs12138015;rs75437404;rs11205246;rs11205247;rs7522467;rs12131158;rs144249469;rs7554266;rs35373632;rs561573077;rs7518709;rs7518712;rs7542150;rs6666892;rs10888545;rs6690615;rs11205254;rs6661601;rs12138538;rs7528877;rs12121144	ENSG00000163218:ENSG00000163220:ENSG00000163221	1
1	1:153240001-153280000	1:153280001-153320000	6.80365e-11	HiC	GSE87112	Mesenchymal_Stem_Cell	intra	rs12408942;rs10888547;rs72706883;rs72706884	ENSG00000159527	1
1	1:153240001-153280000	1:153320001-153360000	5.17344e-34	HiC	GSE87112	Mesenchymal_Stem_Cell	intra	rs12408942;rs10888547;rs72706883;rs72706884	ENSG00000163218:ENSG00000163220:ENSG00000163221	1
2	10:120240001-120280000	10:120280001-120320000	2.68797e-14	HiC	GSE87112	Mesenchymal_Stem_Cell	intra	rs12767723;rs12242910;rs12244393;rs71475068;rs571867956;rs202048148;rs12260435;rs11198464;rs75622275;rs1878427	NA	0
2	10:120240001-120280000	10:120440001-120480000	5.75107e-11	HiC	GSE87112	Mesenchymal_Stem_Cell	intra	rs12767723;rs12242910;rs12244393;rs71475068;rs571867956;rs202048148;rs12260435;rs11198464;rs75622275;rs1878427	NA	0
2	10:120240001-120280000	10:122040001-122080000	9.59891e-13	HiC	GSE87112	Mesenchymal_Stem_Cell	intra	rs12767723;rs12242910;rs12244393;rs71475068;rs571867956;rs202048148;rs12260435;rs11198464;rs75622275;rs1878427	NA	0
2	10:120240001-120280000	10:122120001-122160000	2.95691e-08	HiC	GSE87112	Mesenchymal_Stem_Cell	intra	rs12767723;rs12242910;rs12244393;rs71475068;rs571867956;rs202048148;rs12260435;rs11198464;rs75622275;rs1878427	NA	0
2	10:120240001-120280000	10:122280001-122320000	1.76355e-08	HiC	GSE87112	Mesenchymal_Stem_Cell	intra	rs12767723;rs12242910;rs12244393;rs71475068;rs571867956;rs202048148;rs12260435;rs11198464;rs75622275;rs1878427	NA	0
2	10:120240001-120280000	10:122320001-122360000	3.40312e-09	HiC	GSE87112	Mesenchymal_Stem_Cell	intra	rs12767723;rs12242910;rs12244393;rs71475068;rs571867956;rs202048148;rs12260435;rs11198464;rs75622275;rs1878427	ENSG00000177234	1
2	10:120240001-120280000	10:122360001-122400000	3.18299e-14	HiC	GSE87112	Mesenchymal_Stem_Cell	intra	rs12767723;rs12242910;rs12244393;rs71475068;rs571867956;rs202048148;rs12260435;rs11198464;rs75622275;rs1878427	NA	0
2	10:120240001-120280000	10:122400001-122440000	1.5214e-09	HiC	GSE87112	Mesenchymal_Stem_Cell	intra	rs12767723;rs12242910;rs12244393;rs71475068;rs571867956;rs202048148;rs12260435;rs11198464;rs75622275;rs1878427	NA	0
2	10:120280001-120320000	10:120320001-120360000	4.10332e-17	HiC	GSE87112	Mesenchymal_Stem_Cell	intra	rs72837242;rs78191986;rs76527683;rs12255218;rs12255287;rs12259344;rs78068984;rs147999844;rs11198471;rs12260362;rs12245708;rs11198472;rs74878619;rs78125237;rs11198473;rs11198474;rs11198475;rs11198476;rs11198477;rs11198478;rs12256567	ENSG00000119973	1
2	10:120280001-120320000	10:120440001-120480000	6.42623e-87	HiC	GSE87112	Mesenchymal_Stem_Cell	intra	rs72837242;rs78191986;rs76527683;rs12255218;rs12255287;rs12259344;rs78068984;rs147999844;rs11198471;rs12260362;rs12245708;rs11198472;rs74878619;rs78125237;rs11198473;rs11198474;rs11198475;rs11198476;rs11198477;rs11198478;rs12256567	NA	0
2	10:120280001-120320000	10:120480001-120520000	2.62578e-16	HiC	GSE87112	Mesenchymal_Stem_Cell	intra	rs72837242;rs78191986;rs76527683;rs12255218;rs12255287;rs12259344;rs78068984;rs147999844;rs11198471;rs12260362;rs12245708;rs11198472;rs74878619;rs78125237;rs11198473;rs11198474;rs11198475;rs11198476;rs11198477;rs11198478;rs12256567	ENSG00000151893	1
2	10:120280001-120320000	10:120520001-120560000	2.65581e-22	HiC	GSE87112	Mesenchymal_Stem_Cell	intra	rs72837242;rs78191986;rs76527683;rs12255218;rs12255287;rs12259344;rs78068984;rs147999844;rs11198471;rs12260362;rs12245708;rs11198472;rs74878619;rs78125237;rs11198473;rs11198474;rs11198475;rs11198476;rs11198477;rs11198478;rs12256567	NA	0
2	10:120280001-120320000	10:120560001-120600000	1.97487e-22	HiC	GSE87112	Mesenchymal_Stem_Cell	intra	rs72837242;rs78191986;rs76527683;rs12255218;rs12255287;rs12259344;rs78068984;rs147999844;rs11198471;rs12260362;rs12245708;rs11198472;rs74878619;rs78125237;rs11198473;rs11198474;rs11198475;rs11198476;rs11198477;rs11198478;rs12256567	NA	0
2	10:120280001-120320000	10:120600001-120640000	4.38545e-44	HiC	GSE87112	Mesenchymal_Stem_Cell	intra	rs72837242;rs78191986;rs76527683;rs12255218;rs12255287;rs12259344;rs78068984;rs147999844;rs11198471;rs12260362;rs12245708;rs11198472;rs74878619;rs78125237;rs11198473;rs11198474;rs11198475;rs11198476;rs11198477;rs11198478;rs12256567	NA	0
2	10:120280001-120320000	10:120640001-120680000	1.92149e-13	HiC	GSE87112	Mesenchymal_Stem_Cell	intra	rs72837242;rs78191986;rs76527683;rs12255218;rs12255287;rs12259344;rs78068984;rs147999844;rs11198471;rs12260362;rs12245708;rs11198472;rs74878619;rs78125237;rs11198473;rs11198474;rs11198475;rs11198476;rs11198477;rs11198478;rs12256567	NA	0
2	10:120280001-120320000	10:120680001-120720000	2.2694e-09	HiC	GSE87112	Mesenchymal_Stem_Cell	intra	rs72837242;rs78191986;rs76527683;rs12255218;rs12255287;rs12259344;rs78068984;rs147999844;rs11198471;rs12260362;rs12245708;rs11198472;rs74878619;rs78125237;rs11198473;rs11198474;rs11198475;rs11198476;rs11198477;rs11198478;rs12256567	NA	0
2	10:120280001-120320000	10:120720001-120760000	3.5461e-42	HiC	GSE87112	Mesenchymal_Stem_Cell	intra	rs72837242;rs78191986;rs76527683;rs12255218;rs12255287;rs12259344;rs78068984;rs147999844;rs11198471;rs12260362;rs12245708;rs11198472;rs74878619;rs78125237;rs11198473;rs11198474;rs11198475;rs11198476;rs11198477;rs11198478;rs12256567	NA	0
2	10:120280001-120320000	10:121720001-121760000	1.23846e-18	HiC	GSE87112	Mesenchymal_Stem_Cell	intra	rs72837242;rs78191986;rs76527683;rs12255218;rs12255287;rs12259344;rs78068984;rs147999844;rs11198471;rs12260362;rs12245708;rs11198472;rs74878619;rs78125237;rs11198473;rs11198474;rs11198475;rs11198476;rs11198477;rs11198478;rs12256567	NA	0
2	10:120280001-120320000	10:121800001-121840000	1.3853e-09	HiC	GSE87112	Mesenchymal_Stem_Cell	intra	rs72837242;rs78191986;rs76527683;rs12255218;rs12255287;rs12259344;rs78068984;rs147999844;rs11198471;rs12260362;rs12245708;rs11198472;rs74878619;rs78125237;rs11198473;rs11198474;rs11198475;rs11198476;rs11198477;rs11198478;rs12256567	NA	0
2	10:120280001-120320000	10:121840001-121880000	1.61804e-10	HiC	GSE87112	Mesenchymal_Stem_Cell	intra	rs72837242;rs78191986;rs76527683;rs12255218;rs12255287;rs12259344;rs78068984;rs147999844;rs11198471;rs12260362;rs12245708;rs11198472;rs74878619;rs78125237;rs11198473;rs11198474;rs11198475;rs11198476;rs11198477;rs11198478;rs12256567	NA	0
2	10:120280001-120320000	10:121920001-121960000	1.88524e-12	HiC	GSE87112	Mesenchymal_Stem_Cell	intra	rs72837242;rs78191986;rs76527683;rs12255218;rs12255287;rs12259344;rs78068984;rs147999844;rs11198471;rs12260362;rs12245708;rs11198472;rs74878619;rs78125237;rs11198473;rs11198474;rs11198475;rs11198476;rs11198477;rs11198478;rs12256567	NA	0
2	10:120280001-120320000	10:122000001-122040000	7.91063e-27	HiC	GSE87112	Mesenchymal_Stem_Cell	intra	rs72837242;rs78191986;rs76527683;rs12255218;rs12255287;rs12259344;rs78068984;rs147999844;rs11198471;rs12260362;rs12245708;rs11198472;rs74878619;rs78125237;rs11198473;rs11198474;rs11198475;rs11198476;rs11198477;rs11198478;rs12256567	NA	0
2	10:120280001-120320000	10:122040001-122080000	3.50346e-28	HiC	GSE87112	Mesenchymal_Stem_Cell	intra	rs72837242;rs78191986;rs76527683;rs12255218;rs12255287;rs12259344;rs78068984;rs147999844;rs11198471;rs12260362;rs12245708;rs11198472;rs74878619;rs78125237;rs11198473;rs11198474;rs11198475;rs11198476;rs11198477;rs11198478;rs12256567	NA	0
2	10:120280001-120320000	10:122080001-122120000	1.70551e-18	HiC	GSE87112	Mesenchymal_Stem_Cell	intra	rs72837242;rs78191986;rs76527683;rs12255218;rs12255287;rs12259344;rs78068984;rs147999844;rs11198471;rs12260362;rs12245708;rs11198472;rs74878619;rs78125237;rs11198473;rs11198474;rs11198475;rs11198476;rs11198477;rs11198478;rs12256567	NA	0
2	10:120280001-120320000	10:122120001-122160000	1.02641e-10	HiC	GSE87112	Mesenchymal_Stem_Cell	intra	rs72837242;rs78191986;rs76527683;rs12255218;rs12255287;rs12259344;rs78068984;rs147999844;rs11198471;rs12260362;rs12245708;rs11198472;rs74878619;rs78125237;rs11198473;rs11198474;rs11198475;rs11198476;rs11198477;rs11198478;rs12256567	NA	0
2	10:120280001-120320000	10:122240001-122280000	1.55898e-14	HiC	GSE87112	Mesenchymal_Stem_Cell	intra	rs72837242;rs78191986;rs76527683;rs12255218;rs12255287;rs12259344;rs78068984;rs147999844;rs11198471;rs12260362;rs12245708;rs11198472;rs74878619;rs78125237;rs11198473;rs11198474;rs11198475;rs11198476;rs11198477;rs11198478;rs12256567	NA	0
2	10:120280001-120320000	10:122280001-122320000	1.87662e-15	HiC	GSE87112	Mesenchymal_Stem_Cell	intra	rs72837242;rs78191986;rs76527683;rs12255218;rs12255287;rs12259344;rs78068984;rs147999844;rs11198471;rs12260362;rs12245708;rs11198472;rs74878619;rs78125237;rs11198473;rs11198474;rs11198475;rs11198476;rs11198477;rs11198478;rs12256567	NA	0
2	10:120280001-120320000	10:122320001-122360000	3.65511e-19	HiC	GSE87112	Mesenchymal_Stem_Cell	intra	rs72837242;rs78191986;rs76527683;rs12255218;rs12255287;rs12259344;rs78068984;rs147999844;rs11198471;rs12260362;rs12245708;rs11198472;rs74878619;rs78125237;rs11198473;rs11198474;rs11198475;rs11198476;rs11198477;rs11198478;rs12256567	ENSG00000177234	1
2	10:120280001-120320000	10:122360001-122400000	1.77484e-25	HiC	GSE87112	Mesenchymal_Stem_Cell	intra	rs72837242;rs78191986;rs76527683;rs12255218;rs12255287;rs12259344;rs78068984;rs147999844;rs11198471;rs12260362;rs12245708;rs11198472;rs74878619;rs78125237;rs11198473;rs11198474;rs11198475;rs11198476;rs11198477;rs11198478;rs12256567	NA	0
2	10:120280001-120320000	10:122400001-122440000	2.96851e-24	HiC	GSE87112	Mesenchymal_Stem_Cell	intra	rs72837242;rs78191986;rs76527683;rs12255218;rs12255287;rs12259344;rs78068984;rs147999844;rs11198471;rs12260362;rs12245708;rs11198472;rs74878619;rs78125237;rs11198473;rs11198474;rs11198475;rs11198476;rs11198477;rs11198478;rs12256567	NA	0
2	10:120280001-120320000	10:122440001-122480000	7.06272e-07	HiC	GSE87112	Mesenchymal_Stem_Cell	intra	rs72837242;rs78191986;rs76527683;rs12255218;rs12255287;rs12259344;rs78068984;rs147999844;rs11198471;rs12260362;rs12245708;rs11198472;rs74878619;rs78125237;rs11198473;rs11198474;rs11198475;rs11198476;rs11198477;rs11198478;rs12256567	NA	0
2	10:120280001-120320000	10:122480001-122520000	8.00349e-22	HiC	GSE87112	Mesenchymal_Stem_Cell	intra	rs72837242;rs78191986;rs76527683;rs12255218;rs12255287;rs12259344;rs78068984;rs147999844;rs11198471;rs12260362;rs12245708;rs11198472;rs74878619;rs78125237;rs11198473;rs11198474;rs11198475;rs11198476;rs11198477;rs11198478;rs12256567	NA	0
2	10:120280001-120320000	10:122520001-122560000	1.05783e-17	HiC	GSE87112	Mesenchymal_Stem_Cell	intra	rs72837242;rs78191986;rs76527683;rs12255218;rs12255287;rs12259344;rs78068984;rs147999844;rs11198471;rs12260362;rs12245708;rs11198472;rs74878619;rs78125237;rs11198473;rs11198474;rs11198475;rs11198476;rs11198477;rs11198478;rs12256567	NA	0
2	10:120280001-120320000	10:122560001-122600000	1.45369e-16	HiC	GSE87112	Mesenchymal_Stem_Cell	intra	rs72837242;rs78191986;rs76527683;rs12255218;rs12255287;rs12259344;rs78068984;rs147999844;rs11198471;rs12260362;rs12245708;rs11198472;rs74878619;rs78125237;rs11198473;rs11198474;rs11198475;rs11198476;rs11198477;rs11198478;rs12256567	NA	0
2	10:120280001-120320000	10:122640001-122680000	1.17587e-07	HiC	GSE87112	Mesenchymal_Stem_Cell	intra	rs72837242;rs78191986;rs76527683;rs12255218;rs12255287;rs12259344;rs78068984;rs147999844;rs11198471;rs12260362;rs12245708;rs11198472;rs74878619;rs78125237;rs11198473;rs11198474;rs11198475;rs11198476;rs11198477;rs11198478;rs12256567	NA	0
2	10:120280001-120320000	10:122720001-122760000	6.0534e-13	HiC	GSE87112	Mesenchymal_Stem_Cell	intra	rs72837242;rs78191986;rs76527683;rs12255218;rs12255287;rs12259344;rs78068984;rs147999844;rs11198471;rs12260362;rs12245708;rs11198472;rs74878619;rs78125237;rs11198473;rs11198474;rs11198475;rs11198476;rs11198477;rs11198478;rs12256567	NA	0
2	10:120280001-120320000	10:122760001-122800000	3.43133e-07	HiC	GSE87112	Mesenchymal_Stem_Cell	intra	rs72837242;rs78191986;rs76527683;rs12255218;rs12255287;rs12259344;rs78068984;rs147999844;rs11198471;rs12260362;rs12245708;rs11198472;rs74878619;rs78125237;rs11198473;rs11198474;rs11198475;rs11198476;rs11198477;rs11198478;rs12256567	NA	0
2	10:120280001-120320000	10:122840001-122880000	1.06393e-07	HiC	GSE87112	Mesenchymal_Stem_Cell	intra	rs72837242;rs78191986;rs76527683;rs12255218;rs12255287;rs12259344;rs78068984;rs147999844;rs11198471;rs12260362;rs12245708;rs11198472;rs74878619;rs78125237;rs11198473;rs11198474;rs11198475;rs11198476;rs11198477;rs11198478;rs12256567	NA	0
2	10:120280001-120320000	10:123120001-123160000	2.10356e-07	HiC	GSE87112	Mesenchymal_Stem_Cell	intra	rs72837242;rs78191986;rs76527683;rs12255218;rs12255287;rs12259344;rs78068984;rs147999844;rs11198471;rs12260362;rs12245708;rs11198472;rs74878619;rs78125237;rs11198473;rs11198474;rs11198475;rs11198476;rs11198477;rs11198478;rs12256567	NA	0
2	10:120280001-120320000	10:123240001-123280000	7.96265e-07	HiC	GSE87112	Mesenchymal_Stem_Cell	intra	rs72837242;rs78191986;rs76527683;rs12255218;rs12255287;rs12259344;rs78068984;rs147999844;rs11198471;rs12260362;rs12245708;rs11198472;rs74878619;rs78125237;rs11198473;rs11198474;rs11198475;rs11198476;rs11198477;rs11198478;rs12256567	NA	0
2	10:120280001-120320000	10:123280001-123320000	3.00533e-09	HiC	GSE87112	Mesenchymal_Stem_Cell	intra	rs72837242;rs78191986;rs76527683;rs12255218;rs12255287;rs12259344;rs78068984;rs147999844;rs11198471;rs12260362;rs12245708;rs11198472;rs74878619;rs78125237;rs11198473;rs11198474;rs11198475;rs11198476;rs11198477;rs11198478;rs12256567	NA	0
2	10:120320001-120360000	10:120440001-120480000	1.27909e-210	HiC	GSE87112	Mesenchymal_Stem_Cell	intra	rs117246109;rs201105360;rs116432832;rs79842016;rs75042600;rs55861953;rs35986126;rs542400711;rs55742702;rs114810342;rs55907016;rs75935441;rs116216801;rs115109981;rs117647802;rs116062593;rs41300243;rs1766264;rs1766263;rs116989176;rs1711891	NA	0
2	10:120320001-120360000	10:120480001-120520000	9.92628e-27	HiC	GSE87112	Mesenchymal_Stem_Cell	intra	rs117246109;rs201105360;rs116432832;rs79842016;rs75042600;rs55861953;rs35986126;rs542400711;rs55742702;rs114810342;rs55907016;rs75935441;rs116216801;rs115109981;rs117647802;rs116062593;rs41300243;rs1766264;rs1766263;rs116989176;rs1711891	ENSG00000151893	1
2	10:120320001-120360000	10:120520001-120560000	1.53922e-22	HiC	GSE87112	Mesenchymal_Stem_Cell	intra	rs117246109;rs201105360;rs116432832;rs79842016;rs75042600;rs55861953;rs35986126;rs542400711;rs55742702;rs114810342;rs55907016;rs75935441;rs116216801;rs115109981;rs117647802;rs116062593;rs41300243;rs1766264;rs1766263;rs116989176;rs1711891	NA	0
2	10:120320001-120360000	10:120560001-120600000	3.03472e-26	HiC	GSE87112	Mesenchymal_Stem_Cell	intra	rs117246109;rs201105360;rs116432832;rs79842016;rs75042600;rs55861953;rs35986126;rs542400711;rs55742702;rs114810342;rs55907016;rs75935441;rs116216801;rs115109981;rs117647802;rs116062593;rs41300243;rs1766264;rs1766263;rs116989176;rs1711891	NA	0
2	10:120320001-120360000	10:120600001-120640000	6.36309e-51	HiC	GSE87112	Mesenchymal_Stem_Cell	intra	rs117246109;rs201105360;rs116432832;rs79842016;rs75042600;rs55861953;rs35986126;rs542400711;rs55742702;rs114810342;rs55907016;rs75935441;rs116216801;rs115109981;rs117647802;rs116062593;rs41300243;rs1766264;rs1766263;rs116989176;rs1711891	NA	0
2	10:120320001-120360000	10:120640001-120680000	7.68019e-08	HiC	GSE87112	Mesenchymal_Stem_Cell	intra	rs117246109;rs201105360;rs116432832;rs79842016;rs75042600;rs55861953;rs35986126;rs542400711;rs55742702;rs114810342;rs55907016;rs75935441;rs116216801;rs115109981;rs117647802;rs116062593;rs41300243;rs1766264;rs1766263;rs116989176;rs1711891	NA	0
2	10:120320001-120360000	10:120680001-120720000	3.5896e-10	HiC	GSE87112	Mesenchymal_Stem_Cell	intra	rs117246109;rs201105360;rs116432832;rs79842016;rs75042600;rs55861953;rs35986126;rs542400711;rs55742702;rs114810342;rs55907016;rs75935441;rs116216801;rs115109981;rs117647802;rs116062593;rs41300243;rs1766264;rs1766263;rs116989176;rs1711891	NA	0
2	10:120320001-120360000	10:120720001-120760000	2.91261e-21	HiC	GSE87112	Mesenchymal_Stem_Cell	intra	rs117246109;rs201105360;rs116432832;rs79842016;rs75042600;rs55861953;rs35986126;rs542400711;rs55742702;rs114810342;rs55907016;rs75935441;rs116216801;rs115109981;rs117647802;rs116062593;rs41300243;rs1766264;rs1766263;rs116989176;rs1711891	NA	0
2	10:120320001-120360000	10:120760001-120800000	3.13714e-11	HiC	GSE87112	Mesenchymal_Stem_Cell	intra	rs117246109;rs201105360;rs116432832;rs79842016;rs75042600;rs55861953;rs35986126;rs542400711;rs55742702;rs114810342;rs55907016;rs75935441;rs116216801;rs115109981;rs117647802;rs116062593;rs41300243;rs1766264;rs1766263;rs116989176;rs1711891	ENSG00000188613	1
2	10:120320001-120360000	10:122040001-122080000	1.67504e-11	HiC	GSE87112	Mesenchymal_Stem_Cell	intra	rs117246109;rs201105360;rs116432832;rs79842016;rs75042600;rs55861953;rs35986126;rs542400711;rs55742702;rs114810342;rs55907016;rs75935441;rs116216801;rs115109981;rs117647802;rs116062593;rs41300243;rs1766264;rs1766263;rs116989176;rs1711891	NA	0
2	10:120320001-120360000	10:122280001-122320000	1.18626e-08	HiC	GSE87112	Mesenchymal_Stem_Cell	intra	rs117246109;rs201105360;rs116432832;rs79842016;rs75042600;rs55861953;rs35986126;rs542400711;rs55742702;rs114810342;rs55907016;rs75935441;rs116216801;rs115109981;rs117647802;rs116062593;rs41300243;rs1766264;rs1766263;rs116989176;rs1711891	NA	0
2	10:120320001-120360000	10:122360001-122400000	1.04125e-10	HiC	GSE87112	Mesenchymal_Stem_Cell	intra	rs117246109;rs201105360;rs116432832;rs79842016;rs75042600;rs55861953;rs35986126;rs542400711;rs55742702;rs114810342;rs55907016;rs75935441;rs116216801;rs115109981;rs117647802;rs116062593;rs41300243;rs1766264;rs1766263;rs116989176;rs1711891	NA	0
2	10:120320001-120360000	10:122600001-122640000	2.55182e-07	HiC	GSE87112	Mesenchymal_Stem_Cell	intra	rs117246109;rs201105360;rs116432832;rs79842016;rs75042600;rs55861953;rs35986126;rs542400711;rs55742702;rs114810342;rs55907016;rs75935441;rs116216801;rs115109981;rs117647802;rs116062593;rs41300243;rs1766264;rs1766263;rs116989176;rs1711891	ENSG00000120008	1
1	1:153160001-153200000	1:152040001-152080000	8.43628e-08	HiC	GSE87112	Mesenchymal_Stem_Cell	intra	rs12116563;rs1410858;rs1980909;rs1329098;rs3058228;rs35713450;rs34005908;rs943133;rs1831237;rs1410862;rs7514442	ENSG00000182898	1
1	1:153200001-153240000	1:152040001-152080000	2.60062e-19	HiC	GSE87112	Mesenchymal_Stem_Cell	intra	rs7554353;rs11205236;rs12081567;rs12723408;rs6669600;rs12753856;rs6672400;rs12409595;rs34846977;rs55736513;rs12726323;rs12128109;rs12125683;rs12137890;rs12126968;rs12138015;rs75437404;rs11205246;rs11205247;rs7522467;rs12131158;rs144249469;rs7554266;rs35373632;rs561573077;rs7518709;rs7518712;rs7542150;rs6666892;rs10888545;rs6690615;rs11205254;rs6661601;rs12138538;rs7528877;rs12121144	ENSG00000182898	1
1	1:153240001-153280000	1:152040001-152080000	7.44299e-34	HiC	GSE87112	Mesenchymal_Stem_Cell	intra	rs12408942;rs10888547;rs72706883;rs72706884	ENSG00000182898	1
1	1:153160001-153200000	1:152120001-152160000	1.1695e-13	HiC	GSE87112	Mesenchymal_Stem_Cell	intra	rs12116563;rs1410858;rs1980909;rs1329098;rs3058228;rs35713450;rs34005908;rs943133;rs1831237;rs1410862;rs7514442	ENSG00000215853	1
1	1:153200001-153240000	1:152120001-152160000	1.05737e-20	HiC	GSE87112	Mesenchymal_Stem_Cell	intra	rs7554353;rs11205236;rs12081567;rs12723408;rs6669600;rs12753856;rs6672400;rs12409595;rs34846977;rs55736513;rs12726323;rs12128109;rs12125683;rs12137890;rs12126968;rs12138015;rs75437404;rs11205246;rs11205247;rs7522467;rs12131158;rs144249469;rs7554266;rs35373632;rs561573077;rs7518709;rs7518712;rs7542150;rs6666892;rs10888545;rs6690615;rs11205254;rs6661601;rs12138538;rs7528877;rs12121144	ENSG00000215853	1
1	1:153240001-153280000	1:152120001-152160000	6.09387e-27	HiC	GSE87112	Mesenchymal_Stem_Cell	intra	rs12408942;rs10888547;rs72706883;rs72706884	ENSG00000215853	1
1	1:153200001-153240000	1:152200001-152240000	1.87096e-10	HiC	GSE87112	Mesenchymal_Stem_Cell	intra	rs7554353;rs11205236;rs12081567;rs12723408;rs6669600;rs12753856;rs6672400;rs12409595;rs34846977;rs55736513;rs12726323;rs12128109;rs12125683;rs12137890;rs12126968;rs12138015;rs75437404;rs11205246;rs11205247;rs7522467;rs12131158;rs144249469;rs7554266;rs35373632;rs561573077;rs7518709;rs7518712;rs7542150;rs6666892;rs10888545;rs6690615;rs11205254;rs6661601;rs12138538;rs7528877;rs12121144	NA	0
1	1:153160001-153200000	1:152280001-152320000	7.53689e-12	HiC	GSE87112	Mesenchymal_Stem_Cell	intra	rs12116563;rs1410858;rs1980909;rs1329098;rs3058228;rs35713450;rs34005908;rs943133;rs1831237;rs1410862;rs7514442	ENSG00000143631	1
1	1:153200001-153240000	1:152280001-152320000	1.56546e-50	HiC	GSE87112	Mesenchymal_Stem_Cell	intra	rs7554353;rs11205236;rs12081567;rs12723408;rs6669600;rs12753856;rs6672400;rs12409595;rs34846977;rs55736513;rs12726323;rs12128109;rs12125683;rs12137890;rs12126968;rs12138015;rs75437404;rs11205246;rs11205247;rs7522467;rs12131158;rs144249469;rs7554266;rs35373632;rs561573077;rs7518709;rs7518712;rs7542150;rs6666892;rs10888545;rs6690615;rs11205254;rs6661601;rs12138538;rs7528877;rs12121144	ENSG00000143631	1
1	1:153240001-153280000	1:152280001-152320000	1.82401e-35	HiC	GSE87112	Mesenchymal_Stem_Cell	intra	rs12408942;rs10888547;rs72706883;rs72706884	ENSG00000143631	1
1	1:153200001-153240000	1:152320001-152360000	7.53689e-12	HiC	GSE87112	Mesenchymal_Stem_Cell	intra	rs7554353;rs11205236;rs12081567;rs12723408;rs6669600;rs12753856;rs6672400;rs12409595;rs34846977;rs55736513;rs12726323;rs12128109;rs12125683;rs12137890;rs12126968;rs12138015;rs75437404;rs11205246;rs11205247;rs7522467;rs12131158;rs144249469;rs7554266;rs35373632;rs561573077;rs7518709;rs7518712;rs7542150;rs6666892;rs10888545;rs6690615;rs11205254;rs6661601;rs12138538;rs7528877;rs12121144	ENSG00000143520	1
1	1:153240001-153280000	1:152320001-152360000	3.05593e-18	HiC	GSE87112	Mesenchymal_Stem_Cell	intra	rs12408942;rs10888547;rs72706883;rs72706884	ENSG00000143520	1
1	1:153200001-153240000	1:152360001-152400000	3.25042e-12	HiC	GSE87112	Mesenchymal_Stem_Cell	intra	rs7554353;rs11205236;rs12081567;rs12723408;rs6669600;rs12753856;rs6672400;rs12409595;rs34846977;rs55736513;rs12726323;rs12128109;rs12125683;rs12137890;rs12126968;rs12138015;rs75437404;rs11205246;rs11205247;rs7522467;rs12131158;rs144249469;rs7554266;rs35373632;rs561573077;rs7518709;rs7518712;rs7542150;rs6666892;rs10888545;rs6690615;rs11205254;rs6661601;rs12138538;rs7528877;rs12121144	ENSG00000143536	1
1	1:153240001-153280000	1:152360001-152400000	3.58897e-08	HiC	GSE87112	Mesenchymal_Stem_Cell	intra	rs12408942;rs10888547;rs72706883;rs72706884	ENSG00000143536	1
1	1:153200001-153240000	1:152400001-152440000	1.07779e-15	HiC	GSE87112	Mesenchymal_Stem_Cell	intra	rs7554353;rs11205236;rs12081567;rs12723408;rs6669600;rs12753856;rs6672400;rs12409595;rs34846977;rs55736513;rs12726323;rs12128109;rs12125683;rs12137890;rs12126968;rs12138015;rs75437404;rs11205246;rs11205247;rs7522467;rs12131158;rs144249469;rs7554266;rs35373632;rs561573077;rs7518709;rs7518712;rs7542150;rs6666892;rs10888545;rs6690615;rs11205254;rs6661601;rs12138538;rs7528877;rs12121144	NA	0
1	1:153200001-153240000	1:152480001-152520000	1.16232e-09	HiC	GSE87112	Mesenchymal_Stem_Cell	intra	rs7554353;rs11205236;rs12081567;rs12723408;rs6669600;rs12753856;rs6672400;rs12409595;rs34846977;rs55736513;rs12726323;rs12128109;rs12125683;rs12137890;rs12126968;rs12138015;rs75437404;rs11205246;rs11205247;rs7522467;rs12131158;rs144249469;rs7554266;rs35373632;rs561573077;rs7518709;rs7518712;rs7542150;rs6666892;rs10888545;rs6690615;rs11205254;rs6661601;rs12138538;rs7528877;rs12121144	ENSG00000186207:ENSG00000169509	1
1	1:153240001-153280000	1:152480001-152520000	9.01704e-18	HiC	GSE87112	Mesenchymal_Stem_Cell	intra	rs12408942;rs10888547;rs72706883;rs72706884	ENSG00000186207:ENSG00000169509	1
1	1:153200001-153240000	1:152520001-152560000	4.14291e-17	HiC	GSE87112	Mesenchymal_Stem_Cell	intra	rs7554353;rs11205236;rs12081567;rs12723408;rs6669600;rs12753856;rs6672400;rs12409595;rs34846977;rs55736513;rs12726323;rs12128109;rs12125683;rs12137890;rs12126968;rs12138015;rs75437404;rs11205246;rs11205247;rs7522467;rs12131158;rs144249469;rs7554266;rs35373632;rs561573077;rs7518709;rs7518712;rs7542150;rs6666892;rs10888545;rs6690615;rs11205254;rs6661601;rs12138538;rs7528877;rs12121144	ENSG00000185966:ENSG00000163202	1
1	1:153240001-153280000	1:152520001-152560000	7.87282e-13	HiC	GSE87112	Mesenchymal_Stem_Cell	intra	rs12408942;rs10888547;rs72706883;rs72706884	ENSG00000185966:ENSG00000163202	1
1	1:153200001-153240000	1:152600001-152640000	1.16879e-19	HiC	GSE87112	Mesenchymal_Stem_Cell	intra	rs7554353;rs11205236;rs12081567;rs12723408;rs6669600;rs12753856;rs6672400;rs12409595;rs34846977;rs55736513;rs12726323;rs12128109;rs12125683;rs12137890;rs12126968;rs12138015;rs75437404;rs11205246;rs11205247;rs7522467;rs12131158;rs144249469;rs7554266;rs35373632;rs561573077;rs7518709;rs7518712;rs7542150;rs6666892;rs10888545;rs6690615;rs11205254;rs6661601;rs12138538;rs7528877;rs12121144	ENSG00000187223	1
1	1:153240001-153280000	1:152600001-152640000	2.35594e-11	HiC	GSE87112	Mesenchymal_Stem_Cell	intra	rs12408942;rs10888547;rs72706883;rs72706884	ENSG00000187223	1
1	1:153200001-153240000	1:152680001-152720000	5.34197e-11	HiC	GSE87112	Mesenchymal_Stem_Cell	intra	rs7554353;rs11205236;rs12081567;rs12723408;rs6669600;rs12753856;rs6672400;rs12409595;rs34846977;rs55736513;rs12726323;rs12128109;rs12125683;rs12137890;rs12126968;rs12138015;rs75437404;rs11205246;rs11205247;rs7522467;rs12131158;rs144249469;rs7554266;rs35373632;rs561573077;rs7518709;rs7518712;rs7542150;rs6666892;rs10888545;rs6690615;rs11205254;rs6661601;rs12138538;rs7528877;rs12121144	ENSG00000187170:ENSG00000198854	1
1	1:153240001-153280000	1:152680001-152720000	1.74199e-14	HiC	GSE87112	Mesenchymal_Stem_Cell	intra	rs12408942;rs10888547;rs72706883;rs72706884	ENSG00000187170:ENSG00000198854	1
1	1:153200001-153240000	1:152800001-152840000	3.53574e-23	HiC	GSE87112	Mesenchymal_Stem_Cell	intra	rs7554353;rs11205236;rs12081567;rs12723408;rs6669600;rs12753856;rs6672400;rs12409595;rs34846977;rs55736513;rs12726323;rs12128109;rs12125683;rs12137890;rs12126968;rs12138015;rs75437404;rs11205246;rs11205247;rs7522467;rs12131158;rs144249469;rs7554266;rs35373632;rs561573077;rs7518709;rs7518712;rs7542150;rs6666892;rs10888545;rs6690615;rs11205254;rs6661601;rs12138538;rs7528877;rs12121144	ENSG00000186844:ENSG00000235942	1
1	1:153240001-153280000	1:152800001-152840000	3.07193e-26	HiC	GSE87112	Mesenchymal_Stem_Cell	intra	rs12408942;rs10888547;rs72706883;rs72706884	ENSG00000186844:ENSG00000235942	1
1	1:153200001-153240000	1:152920001-152960000	6.95172e-13	HiC	GSE87112	Mesenchymal_Stem_Cell	intra	rs7554353;rs11205236;rs12081567;rs12723408;rs6669600;rs12753856;rs6672400;rs12409595;rs34846977;rs55736513;rs12726323;rs12128109;rs12125683;rs12137890;rs12126968;rs12138015;rs75437404;rs11205246;rs11205247;rs7522467;rs12131158;rs144249469;rs7554266;rs35373632;rs561573077;rs7518709;rs7518712;rs7542150;rs6666892;rs10888545;rs6690615;rs11205254;rs6661601;rs12138538;rs7528877;rs12121144	ENSG00000184148:ENSG00000169474	1
1	1:153240001-153280000	1:152920001-152960000	3.93697e-12	HiC	GSE87112	Mesenchymal_Stem_Cell	intra	rs12408942;rs10888547;rs72706883;rs72706884	ENSG00000184148:ENSG00000169474	1
1	1:153200001-153240000	1:152960001-153000000	2.72106e-22	HiC	GSE87112	Mesenchymal_Stem_Cell	intra	rs7554353;rs11205236;rs12081567;rs12723408;rs6669600;rs12753856;rs6672400;rs12409595;rs34846977;rs55736513;rs12726323;rs12128109;rs12125683;rs12137890;rs12126968;rs12138015;rs75437404;rs11205246;rs11205247;rs7522467;rs12131158;rs144249469;rs7554266;rs35373632;rs561573077;rs7518709;rs7518712;rs7542150;rs6666892;rs10888545;rs6690615;rs11205254;rs6661601;rs12138538;rs7528877;rs12121144	ENSG00000163209	1
1	1:153240001-153280000	1:152960001-153000000	8.02432e-07	HiC	GSE87112	Mesenchymal_Stem_Cell	intra	rs12408942;rs10888547;rs72706883;rs72706884	ENSG00000163209	1
1	1:153200001-153240000	1:153000001-153040000	2.79009e-09	HiC	GSE87112	Mesenchymal_Stem_Cell	intra	rs7554353;rs11205236;rs12081567;rs12723408;rs6669600;rs12753856;rs6672400;rs12409595;rs34846977;rs55736513;rs12726323;rs12128109;rs12125683;rs12137890;rs12126968;rs12138015;rs75437404;rs11205246;rs11205247;rs7522467;rs12131158;rs144249469;rs7554266;rs35373632;rs561573077;rs7518709;rs7518712;rs7542150;rs6666892;rs10888545;rs6690615;rs11205254;rs6661601;rs12138538;rs7528877;rs12121144	ENSG00000169469:ENSG00000163216:ENSG00000241794	1
1	1:153240001-153280000	1:153000001-153040000	4.55076e-07	HiC	GSE87112	Mesenchymal_Stem_Cell	intra	rs12408942;rs10888547;rs72706883;rs72706884	ENSG00000169469:ENSG00000163216:ENSG00000241794	1
1	1:153200001-153240000	1:153080001-153120000	3.90274e-11	HiC	GSE87112	Mesenchymal_Stem_Cell	intra	rs7554353;rs11205236;rs12081567;rs12723408;rs6669600;rs12753856;rs6672400;rs12409595;rs34846977;rs55736513;rs12726323;rs12128109;rs12125683;rs12137890;rs12126968;rs12138015;rs75437404;rs11205246;rs11205247;rs7522467;rs12131158;rs144249469;rs7554266;rs35373632;rs561573077;rs7518709;rs7518712;rs7542150;rs6666892;rs10888545;rs6690615;rs11205254;rs6661601;rs12138538;rs7528877;rs12121144	ENSG00000196805:ENSG00000244094	1
1	1:153200001-153240000	1:153120001-153160000	5.66373e-14	HiC	GSE87112	Mesenchymal_Stem_Cell	intra	rs7554353;rs11205236;rs12081567;rs12723408;rs6669600;rs12753856;rs6672400;rs12409595;rs34846977;rs55736513;rs12726323;rs12128109;rs12125683;rs12137890;rs12126968;rs12138015;rs75437404;rs11205246;rs11205247;rs7522467;rs12131158;rs144249469;rs7554266;rs35373632;rs561573077;rs7518709;rs7518712;rs7542150;rs6666892;rs10888545;rs6690615;rs11205254;rs6661601;rs12138538;rs7528877;rs12121144	ENSG00000159516	1
1	1:153240001-153280000	1:153120001-153160000	6.83395e-08	HiC	GSE87112	Mesenchymal_Stem_Cell	intra	rs12408942;rs10888547;rs72706883;rs72706884	ENSG00000159516	1
1	1:153200001-153240000	1:153160001-153200000	7.66882e-08	HiC	GSE87112	Mesenchymal_Stem_Cell	intra	rs7554353;rs11205236;rs12081567;rs12723408;rs6669600;rs12753856;rs6672400;rs12409595;rs34846977;rs55736513;rs12726323;rs12128109;rs12125683;rs12137890;rs12126968;rs12138015;rs75437404;rs11205246;rs11205247;rs7522467;rs12131158;rs144249469;rs7554266;rs35373632;rs561573077;rs7518709;rs7518712;rs7542150;rs6666892;rs10888545;rs6690615;rs11205254;rs6661601;rs12138538;rs7528877;rs12121144	ENSG00000203784:ENSG00000203783	1
1	1:153240001-153280000	1:153200001-153240000	3.95824e-82	HiC	GSE87112	Mesenchymal_Stem_Cell	intra	rs12408942;rs10888547;rs72706883;rs72706884	ENSG00000203782	1
2	10:120280001-120320000	10:117600001-117640000	5.34663e-07	HiC	GSE87112	Mesenchymal_Stem_Cell	intra	rs72837242;rs78191986;rs76527683;rs12255218;rs12255287;rs12259344;rs78068984;rs147999844;rs11198471;rs12260362;rs12245708;rs11198472;rs74878619;rs78125237;rs11198473;rs11198474;rs11198475;rs11198476;rs11198477;rs11198478;rs12256567	NA	0
2	10:120280001-120320000	10:118200001-118240000	1.19527e-08	HiC	GSE87112	Mesenchymal_Stem_Cell	intra	rs72837242;rs78191986;rs76527683;rs12255218;rs12255287;rs12259344;rs78068984;rs147999844;rs11198471;rs12260362;rs12245708;rs11198472;rs74878619;rs78125237;rs11198473;rs11198474;rs11198475;rs11198476;rs11198477;rs11198478;rs12256567	NA	0
2	10:120280001-120320000	10:118240001-118280000	5.90432e-08	HiC	GSE87112	Mesenchymal_Stem_Cell	intra	rs72837242;rs78191986;rs76527683;rs12255218;rs12255287;rs12259344;rs78068984;rs147999844;rs11198471;rs12260362;rs12245708;rs11198472;rs74878619;rs78125237;rs11198473;rs11198474;rs11198475;rs11198476;rs11198477;rs11198478;rs12256567	NA	0
2	10:120240001-120280000	10:118360001-118400000	9.51544e-08	HiC	GSE87112	Mesenchymal_Stem_Cell	intra	rs12767723;rs12242910;rs12244393;rs71475068;rs571867956;rs202048148;rs12260435;rs11198464;rs75622275;rs1878427	NA	0
2	10:120280001-120320000	10:118400001-118440000	2.08906e-10	HiC	GSE87112	Mesenchymal_Stem_Cell	intra	rs72837242;rs78191986;rs76527683;rs12255218;rs12255287;rs12259344;rs78068984;rs147999844;rs11198471;rs12260362;rs12245708;rs11198472;rs74878619;rs78125237;rs11198473;rs11198474;rs11198475;rs11198476;rs11198477;rs11198478;rs12256567	ENSG00000165863	1
2	10:120280001-120320000	10:118440001-118480000	3.71209e-10	HiC	GSE87112	Mesenchymal_Stem_Cell	intra	rs72837242;rs78191986;rs76527683;rs12255218;rs12255287;rs12259344;rs78068984;rs147999844;rs11198471;rs12260362;rs12245708;rs11198472;rs74878619;rs78125237;rs11198473;rs11198474;rs11198475;rs11198476;rs11198477;rs11198478;rs12256567	NA	0
2	10:120280001-120320000	10:118640001-118680000	2.88776e-07	HiC	GSE87112	Mesenchymal_Stem_Cell	intra	rs72837242;rs78191986;rs76527683;rs12255218;rs12255287;rs12259344;rs78068984;rs147999844;rs11198471;rs12260362;rs12245708;rs11198472;rs74878619;rs78125237;rs11198473;rs11198474;rs11198475;rs11198476;rs11198477;rs11198478;rs12256567	NA	0
2	10:120280001-120320000	10:118880001-118920000	1.12276e-11	HiC	GSE87112	Mesenchymal_Stem_Cell	intra	rs72837242;rs78191986;rs76527683;rs12255218;rs12255287;rs12259344;rs78068984;rs147999844;rs11198471;rs12260362;rs12245708;rs11198472;rs74878619;rs78125237;rs11198473;rs11198474;rs11198475;rs11198476;rs11198477;rs11198478;rs12256567	ENSG00000187164:ENSG00000148704	1
2	10:120240001-120280000	10:118920001-118960000	1.19238e-08	HiC	GSE87112	Mesenchymal_Stem_Cell	intra	rs12767723;rs12242910;rs12244393;rs71475068;rs571867956;rs202048148;rs12260435;rs11198464;rs75622275;rs1878427	ENSG00000186795	1
2	10:120280001-120320000	10:118920001-118960000	1.53122e-16	HiC	GSE87112	Mesenchymal_Stem_Cell	intra	rs72837242;rs78191986;rs76527683;rs12255218;rs12255287;rs12259344;rs78068984;rs147999844;rs11198471;rs12260362;rs12245708;rs11198472;rs74878619;rs78125237;rs11198473;rs11198474;rs11198475;rs11198476;rs11198477;rs11198478;rs12256567	ENSG00000186795	1
2	10:120280001-120320000	10:118960001-119000000	4.89735e-10	HiC	GSE87112	Mesenchymal_Stem_Cell	intra	rs72837242;rs78191986;rs76527683;rs12255218;rs12255287;rs12259344;rs78068984;rs147999844;rs11198471;rs12260362;rs12245708;rs11198472;rs74878619;rs78125237;rs11198473;rs11198474;rs11198475;rs11198476;rs11198477;rs11198478;rs12256567	NA	0
2	10:120280001-120320000	10:119000001-119040000	2.79976e-27	HiC	GSE87112	Mesenchymal_Stem_Cell	intra	rs72837242;rs78191986;rs76527683;rs12255218;rs12255287;rs12259344;rs78068984;rs147999844;rs11198471;rs12260362;rs12245708;rs11198472;rs74878619;rs78125237;rs11198473;rs11198474;rs11198475;rs11198476;rs11198477;rs11198478;rs12256567	ENSG00000165646	1
2	10:120320001-120360000	10:119000001-119040000	3.30592e-08	HiC	GSE87112	Mesenchymal_Stem_Cell	intra	rs117246109;rs201105360;rs116432832;rs79842016;rs75042600;rs55861953;rs35986126;rs542400711;rs55742702;rs114810342;rs55907016;rs75935441;rs116216801;rs115109981;rs117647802;rs116062593;rs41300243;rs1766264;rs1766263;rs116989176;rs1711891	ENSG00000165646	1
2	10:120280001-120320000	10:119040001-119080000	1.11268e-11	HiC	GSE87112	Mesenchymal_Stem_Cell	intra	rs72837242;rs78191986;rs76527683;rs12255218;rs12255287;rs12259344;rs78068984;rs147999844;rs11198471;rs12260362;rs12245708;rs11198472;rs74878619;rs78125237;rs11198473;rs11198474;rs11198475;rs11198476;rs11198477;rs11198478;rs12256567	NA	0
2	10:120280001-120320000	10:119080001-119120000	1.20271e-20	HiC	GSE87112	Mesenchymal_Stem_Cell	intra	rs72837242;rs78191986;rs76527683;rs12255218;rs12255287;rs12259344;rs78068984;rs147999844;rs11198471;rs12260362;rs12245708;rs11198472;rs74878619;rs78125237;rs11198473;rs11198474;rs11198475;rs11198476;rs11198477;rs11198478;rs12256567	NA	0
2	10:120320001-120360000	10:119080001-119120000	1.0253e-10	HiC	GSE87112	Mesenchymal_Stem_Cell	intra	rs117246109;rs201105360;rs116432832;rs79842016;rs75042600;rs55861953;rs35986126;rs542400711;rs55742702;rs114810342;rs55907016;rs75935441;rs116216801;rs115109981;rs117647802;rs116062593;rs41300243;rs1766264;rs1766263;rs116989176;rs1711891	NA	0
2	10:120240001-120280000	10:119160001-119200000	2.04997e-21	HiC	GSE87112	Mesenchymal_Stem_Cell	intra	rs12767723;rs12242910;rs12244393;rs71475068;rs571867956;rs202048148;rs12260435;rs11198464;rs75622275;rs1878427	NA	0
2	10:120280001-120320000	10:119160001-119200000	3.37662e-23	HiC	GSE87112	Mesenchymal_Stem_Cell	intra	rs72837242;rs78191986;rs76527683;rs12255218;rs12255287;rs12259344;rs78068984;rs147999844;rs11198471;rs12260362;rs12245708;rs11198472;rs74878619;rs78125237;rs11198473;rs11198474;rs11198475;rs11198476;rs11198477;rs11198478;rs12256567	NA	0
2	10:120320001-120360000	10:119160001-119200000	2.91831e-16	HiC	GSE87112	Mesenchymal_Stem_Cell	intra	rs117246109;rs201105360;rs116432832;rs79842016;rs75042600;rs55861953;rs35986126;rs542400711;rs55742702;rs114810342;rs55907016;rs75935441;rs116216801;rs115109981;rs117647802;rs116062593;rs41300243;rs1766264;rs1766263;rs116989176;rs1711891	NA	0
2	10:120240001-120280000	10:119200001-119240000	1.10882e-19	HiC	GSE87112	Mesenchymal_Stem_Cell	intra	rs12767723;rs12242910;rs12244393;rs71475068;rs571867956;rs202048148;rs12260435;rs11198464;rs75622275;rs1878427	NA	0
2	10:120280001-120320000	10:119200001-119240000	2.22484e-37	HiC	GSE87112	Mesenchymal_Stem_Cell	intra	rs72837242;rs78191986;rs76527683;rs12255218;rs12255287;rs12259344;rs78068984;rs147999844;rs11198471;rs12260362;rs12245708;rs11198472;rs74878619;rs78125237;rs11198473;rs11198474;rs11198475;rs11198476;rs11198477;rs11198478;rs12256567	NA	0
2	10:120320001-120360000	10:119200001-119240000	2.18455e-16	HiC	GSE87112	Mesenchymal_Stem_Cell	intra	rs117246109;rs201105360;rs116432832;rs79842016;rs75042600;rs55861953;rs35986126;rs542400711;rs55742702;rs114810342;rs55907016;rs75935441;rs116216801;rs115109981;rs117647802;rs116062593;rs41300243;rs1766264;rs1766263;rs116989176;rs1711891	NA	0
2	10:120240001-120280000	10:119240001-119280000	2.26423e-08	HiC	GSE87112	Mesenchymal_Stem_Cell	intra	rs12767723;rs12242910;rs12244393;rs71475068;rs571867956;rs202048148;rs12260435;rs11198464;rs75622275;rs1878427	NA	0
2	10:120280001-120320000	10:119240001-119280000	1.58587e-17	HiC	GSE87112	Mesenchymal_Stem_Cell	intra	rs72837242;rs78191986;rs76527683;rs12255218;rs12255287;rs12259344;rs78068984;rs147999844;rs11198471;rs12260362;rs12245708;rs11198472;rs74878619;rs78125237;rs11198473;rs11198474;rs11198475;rs11198476;rs11198477;rs11198478;rs12256567	NA	0
2	10:120320001-120360000	10:119240001-119280000	5.53153e-07	HiC	GSE87112	Mesenchymal_Stem_Cell	intra	rs117246109;rs201105360;rs116432832;rs79842016;rs75042600;rs55861953;rs35986126;rs542400711;rs55742702;rs114810342;rs55907016;rs75935441;rs116216801;rs115109981;rs117647802;rs116062593;rs41300243;rs1766264;rs1766263;rs116989176;rs1711891	NA	0
2	10:120240001-120280000	10:119280001-119320000	4.81024e-13	HiC	GSE87112	Mesenchymal_Stem_Cell	intra	rs12767723;rs12242910;rs12244393;rs71475068;rs571867956;rs202048148;rs12260435;rs11198464;rs75622275;rs1878427	ENSG00000170370	1
2	10:120280001-120320000	10:119280001-119320000	1.09015e-20	HiC	GSE87112	Mesenchymal_Stem_Cell	intra	rs72837242;rs78191986;rs76527683;rs12255218;rs12255287;rs12259344;rs78068984;rs147999844;rs11198471;rs12260362;rs12245708;rs11198472;rs74878619;rs78125237;rs11198473;rs11198474;rs11198475;rs11198476;rs11198477;rs11198478;rs12256567	ENSG00000170370	1
2	10:120240001-120280000	10:119320001-119360000	3.73428e-24	HiC	GSE87112	Mesenchymal_Stem_Cell	intra	rs12767723;rs12242910;rs12244393;rs71475068;rs571867956;rs202048148;rs12260435;rs11198464;rs75622275;rs1878427	NA	0
2	10:120280001-120320000	10:119320001-119360000	3.05008e-42	HiC	GSE87112	Mesenchymal_Stem_Cell	intra	rs72837242;rs78191986;rs76527683;rs12255218;rs12255287;rs12259344;rs78068984;rs147999844;rs11198471;rs12260362;rs12245708;rs11198472;rs74878619;rs78125237;rs11198473;rs11198474;rs11198475;rs11198476;rs11198477;rs11198478;rs12256567	NA	0
2	10:120320001-120360000	10:119320001-119360000	6.84549e-07	HiC	GSE87112	Mesenchymal_Stem_Cell	intra	rs117246109;rs201105360;rs116432832;rs79842016;rs75042600;rs55861953;rs35986126;rs542400711;rs55742702;rs114810342;rs55907016;rs75935441;rs116216801;rs115109981;rs117647802;rs116062593;rs41300243;rs1766264;rs1766263;rs116989176;rs1711891	NA	0
2	10:120240001-120280000	10:119360001-119400000	7.83284e-09	HiC	GSE87112	Mesenchymal_Stem_Cell	intra	rs12767723;rs12242910;rs12244393;rs71475068;rs571867956;rs202048148;rs12260435;rs11198464;rs75622275;rs1878427	NA	0
2	10:120280001-120320000	10:119360001-119400000	3.1431e-09	HiC	GSE87112	Mesenchymal_Stem_Cell	intra	rs72837242;rs78191986;rs76527683;rs12255218;rs12255287;rs12259344;rs78068984;rs147999844;rs11198471;rs12260362;rs12245708;rs11198472;rs74878619;rs78125237;rs11198473;rs11198474;rs11198475;rs11198476;rs11198477;rs11198478;rs12256567	NA	0
2	10:120240001-120280000	10:119400001-119440000	2.46826e-12	HiC	GSE87112	Mesenchymal_Stem_Cell	intra	rs12767723;rs12242910;rs12244393;rs71475068;rs571867956;rs202048148;rs12260435;rs11198464;rs75622275;rs1878427	NA	0
2	10:120280001-120320000	10:119400001-119440000	2.47421e-13	HiC	GSE87112	Mesenchymal_Stem_Cell	intra	rs72837242;rs78191986;rs76527683;rs12255218;rs12255287;rs12259344;rs78068984;rs147999844;rs11198471;rs12260362;rs12245708;rs11198472;rs74878619;rs78125237;rs11198473;rs11198474;rs11198475;rs11198476;rs11198477;rs11198478;rs12256567	NA	0
2	10:120280001-120320000	10:119480001-119520000	1.16345e-07	HiC	GSE87112	Mesenchymal_Stem_Cell	intra	rs72837242;rs78191986;rs76527683;rs12255218;rs12255287;rs12259344;rs78068984;rs147999844;rs11198471;rs12260362;rs12245708;rs11198472;rs74878619;rs78125237;rs11198473;rs11198474;rs11198475;rs11198476;rs11198477;rs11198478;rs12256567	NA	0
2	10:120280001-120320000	10:119520001-119560000	1.16692e-16	HiC	GSE87112	Mesenchymal_Stem_Cell	intra	rs72837242;rs78191986;rs76527683;rs12255218;rs12255287;rs12259344;rs78068984;rs147999844;rs11198471;rs12260362;rs12245708;rs11198472;rs74878619;rs78125237;rs11198473;rs11198474;rs11198475;rs11198476;rs11198477;rs11198478;rs12256567	NA	0
2	10:120280001-120320000	10:119720001-119760000	3.28771e-08	HiC	GSE87112	Mesenchymal_Stem_Cell	intra	rs72837242;rs78191986;rs76527683;rs12255218;rs12255287;rs12259344;rs78068984;rs147999844;rs11198471;rs12260362;rs12245708;rs11198472;rs74878619;rs78125237;rs11198473;rs11198474;rs11198475;rs11198476;rs11198477;rs11198478;rs12256567	NA	0
2	10:120280001-120320000	10:119760001-119800000	9.82896e-16	HiC	GSE87112	Mesenchymal_Stem_Cell	intra	rs72837242;rs78191986;rs76527683;rs12255218;rs12255287;rs12259344;rs78068984;rs147999844;rs11198471;rs12260362;rs12245708;rs11198472;rs74878619;rs78125237;rs11198473;rs11198474;rs11198475;rs11198476;rs11198477;rs11198478;rs12256567	NA	0
2	10:120280001-120320000	10:120040001-120080000	1.91645e-08	HiC	GSE87112	Mesenchymal_Stem_Cell	intra	rs72837242;rs78191986;rs76527683;rs12255218;rs12255287;rs12259344;rs78068984;rs147999844;rs11198471;rs12260362;rs12245708;rs11198472;rs74878619;rs78125237;rs11198473;rs11198474;rs11198475;rs11198476;rs11198477;rs11198478;rs12256567	NA	0
2	10:120280001-120320000	10:120120001-120160000	2.18322e-07	HiC	GSE87112	Mesenchymal_Stem_Cell	intra	rs72837242;rs78191986;rs76527683;rs12255218;rs12255287;rs12259344;rs78068984;rs147999844;rs11198471;rs12260362;rs12245708;rs11198472;rs74878619;rs78125237;rs11198473;rs11198474;rs11198475;rs11198476;rs11198477;rs11198478;rs12256567	NA	0
2	10:120280001-120320000	10:120240001-120280000	2.68797e-14	HiC	GSE87112	Mesenchymal_Stem_Cell	intra	rs72837242;rs78191986;rs76527683;rs12255218;rs12255287;rs12259344;rs78068984;rs147999844;rs11198471;rs12260362;rs12245708;rs11198472;rs74878619;rs78125237;rs11198473;rs11198474;rs11198475;rs11198476;rs11198477;rs11198478;rs12256567	NA	0
2	10:120320001-120360000	10:120280001-120320000	4.10332e-17	HiC	GSE87112	Mesenchymal_Stem_Cell	intra	rs117246109;rs201105360;rs116432832;rs79842016;rs75042600;rs55861953;rs35986126;rs542400711;rs55742702;rs114810342;rs55907016;rs75935441;rs116216801;rs115109981;rs117647802;rs116062593;rs41300243;rs1766264;rs1766263;rs116989176;rs1711891	NA	0
1	1:153160001-153200000	1:153200001-153240000	1.35967e-17	HiC	GSE87112	Mesendoderm	intra	rs12116563;rs1410858;rs1980909;rs1329098;rs3058228;rs35713450;rs34005908;rs943133;rs1831237;rs1410862;rs7514442	ENSG00000203782	1
1	1:153160001-153200000	1:153240001-153280000	1.12611e-16	HiC	GSE87112	Mesendoderm	intra	rs12116563;rs1410858;rs1980909;rs1329098;rs3058228;rs35713450;rs34005908;rs943133;rs1831237;rs1410862;rs7514442	NA	0
1	1:153200001-153240000	1:153240001-153280000	3.61744e-191	HiC	GSE87112	Mesendoderm	intra	rs7554353;rs11205236;rs12081567;rs12723408;rs6669600;rs12753856;rs6672400;rs12409595;rs34846977;rs55736513;rs12726323;rs12128109;rs12125683;rs12137890;rs12126968;rs12138015;rs75437404;rs11205246;rs11205247;rs7522467;rs12131158;rs144249469;rs7554266;rs35373632;rs561573077;rs7518709;rs7518712;rs7542150;rs6666892;rs10888545;rs6690615;rs11205254;rs6661601;rs12138538;rs7528877;rs12121144	NA	0
1	1:153200001-153240000	1:153320001-153360000	9.8637e-44	HiC	GSE87112	Mesendoderm	intra	rs7554353;rs11205236;rs12081567;rs12723408;rs6669600;rs12753856;rs6672400;rs12409595;rs34846977;rs55736513;rs12726323;rs12128109;rs12125683;rs12137890;rs12126968;rs12138015;rs75437404;rs11205246;rs11205247;rs7522467;rs12131158;rs144249469;rs7554266;rs35373632;rs561573077;rs7518709;rs7518712;rs7542150;rs6666892;rs10888545;rs6690615;rs11205254;rs6661601;rs12138538;rs7528877;rs12121144	ENSG00000163218:ENSG00000163220:ENSG00000163221	1
1	1:153240001-153280000	1:153280001-153320000	2.09564e-18	HiC	GSE87112	Mesendoderm	intra	rs12408942;rs10888547;rs72706883;rs72706884	ENSG00000159527	1
1	1:153240001-153280000	1:153320001-153360000	3.3319e-47	HiC	GSE87112	Mesendoderm	intra	rs12408942;rs10888547;rs72706883;rs72706884	ENSG00000163218:ENSG00000163220:ENSG00000163221	1
2	10:120240001-120280000	10:120280001-120320000	9.90764e-47	HiC	GSE87112	Mesendoderm	intra	rs12767723;rs12242910;rs12244393;rs71475068;rs571867956;rs202048148;rs12260435;rs11198464;rs75622275;rs1878427	NA	0
2	10:120240001-120280000	10:120440001-120480000	2.95582e-15	HiC	GSE87112	Mesendoderm	intra	rs12767723;rs12242910;rs12244393;rs71475068;rs571867956;rs202048148;rs12260435;rs11198464;rs75622275;rs1878427	NA	0
2	10:120280001-120320000	10:120320001-120360000	3.5714e-20	HiC	GSE87112	Mesendoderm	intra	rs72837242;rs78191986;rs76527683;rs12255218;rs12255287;rs12259344;rs78068984;rs147999844;rs11198471;rs12260362;rs12245708;rs11198472;rs74878619;rs78125237;rs11198473;rs11198474;rs11198475;rs11198476;rs11198477;rs11198478;rs12256567	ENSG00000119973	1
2	10:120280001-120320000	10:120440001-120480000	8.75574e-75	HiC	GSE87112	Mesendoderm	intra	rs72837242;rs78191986;rs76527683;rs12255218;rs12255287;rs12259344;rs78068984;rs147999844;rs11198471;rs12260362;rs12245708;rs11198472;rs74878619;rs78125237;rs11198473;rs11198474;rs11198475;rs11198476;rs11198477;rs11198478;rs12256567	NA	0
2	10:120280001-120320000	10:120480001-120520000	6.59247e-14	HiC	GSE87112	Mesendoderm	intra	rs72837242;rs78191986;rs76527683;rs12255218;rs12255287;rs12259344;rs78068984;rs147999844;rs11198471;rs12260362;rs12245708;rs11198472;rs74878619;rs78125237;rs11198473;rs11198474;rs11198475;rs11198476;rs11198477;rs11198478;rs12256567	ENSG00000151893	1
2	10:120280001-120320000	10:120520001-120560000	7.55665e-27	HiC	GSE87112	Mesendoderm	intra	rs72837242;rs78191986;rs76527683;rs12255218;rs12255287;rs12259344;rs78068984;rs147999844;rs11198471;rs12260362;rs12245708;rs11198472;rs74878619;rs78125237;rs11198473;rs11198474;rs11198475;rs11198476;rs11198477;rs11198478;rs12256567	NA	0
2	10:120280001-120320000	10:120560001-120600000	1.70316e-18	HiC	GSE87112	Mesendoderm	intra	rs72837242;rs78191986;rs76527683;rs12255218;rs12255287;rs12259344;rs78068984;rs147999844;rs11198471;rs12260362;rs12245708;rs11198472;rs74878619;rs78125237;rs11198473;rs11198474;rs11198475;rs11198476;rs11198477;rs11198478;rs12256567	NA	0
2	10:120280001-120320000	10:120600001-120640000	1.23087e-30	HiC	GSE87112	Mesendoderm	intra	rs72837242;rs78191986;rs76527683;rs12255218;rs12255287;rs12259344;rs78068984;rs147999844;rs11198471;rs12260362;rs12245708;rs11198472;rs74878619;rs78125237;rs11198473;rs11198474;rs11198475;rs11198476;rs11198477;rs11198478;rs12256567	NA	0
2	10:120280001-120320000	10:120640001-120680000	8.93048e-09	HiC	GSE87112	Mesendoderm	intra	rs72837242;rs78191986;rs76527683;rs12255218;rs12255287;rs12259344;rs78068984;rs147999844;rs11198471;rs12260362;rs12245708;rs11198472;rs74878619;rs78125237;rs11198473;rs11198474;rs11198475;rs11198476;rs11198477;rs11198478;rs12256567	NA	0
2	10:120280001-120320000	10:120720001-120760000	3.73979e-28	HiC	GSE87112	Mesendoderm	intra	rs72837242;rs78191986;rs76527683;rs12255218;rs12255287;rs12259344;rs78068984;rs147999844;rs11198471;rs12260362;rs12245708;rs11198472;rs74878619;rs78125237;rs11198473;rs11198474;rs11198475;rs11198476;rs11198477;rs11198478;rs12256567	NA	0
2	10:120320001-120360000	10:120440001-120480000	1.02367e-141	HiC	GSE87112	Mesendoderm	intra	rs117246109;rs201105360;rs116432832;rs79842016;rs75042600;rs55861953;rs35986126;rs542400711;rs55742702;rs114810342;rs55907016;rs75935441;rs116216801;rs115109981;rs117647802;rs116062593;rs41300243;rs1766264;rs1766263;rs116989176;rs1711891	NA	0
2	10:120320001-120360000	10:120480001-120520000	2.63532e-24	HiC	GSE87112	Mesendoderm	intra	rs117246109;rs201105360;rs116432832;rs79842016;rs75042600;rs55861953;rs35986126;rs542400711;rs55742702;rs114810342;rs55907016;rs75935441;rs116216801;rs115109981;rs117647802;rs116062593;rs41300243;rs1766264;rs1766263;rs116989176;rs1711891	ENSG00000151893	1
2	10:120320001-120360000	10:120520001-120560000	1.56015e-34	HiC	GSE87112	Mesendoderm	intra	rs117246109;rs201105360;rs116432832;rs79842016;rs75042600;rs55861953;rs35986126;rs542400711;rs55742702;rs114810342;rs55907016;rs75935441;rs116216801;rs115109981;rs117647802;rs116062593;rs41300243;rs1766264;rs1766263;rs116989176;rs1711891	NA	0
2	10:120320001-120360000	10:120560001-120600000	9.33993e-32	HiC	GSE87112	Mesendoderm	intra	rs117246109;rs201105360;rs116432832;rs79842016;rs75042600;rs55861953;rs35986126;rs542400711;rs55742702;rs114810342;rs55907016;rs75935441;rs116216801;rs115109981;rs117647802;rs116062593;rs41300243;rs1766264;rs1766263;rs116989176;rs1711891	NA	0
2	10:120320001-120360000	10:120600001-120640000	1.47701e-48	HiC	GSE87112	Mesendoderm	intra	rs117246109;rs201105360;rs116432832;rs79842016;rs75042600;rs55861953;rs35986126;rs542400711;rs55742702;rs114810342;rs55907016;rs75935441;rs116216801;rs115109981;rs117647802;rs116062593;rs41300243;rs1766264;rs1766263;rs116989176;rs1711891	NA	0
2	10:120320001-120360000	10:120640001-120680000	3.15427e-09	HiC	GSE87112	Mesendoderm	intra	rs117246109;rs201105360;rs116432832;rs79842016;rs75042600;rs55861953;rs35986126;rs542400711;rs55742702;rs114810342;rs55907016;rs75935441;rs116216801;rs115109981;rs117647802;rs116062593;rs41300243;rs1766264;rs1766263;rs116989176;rs1711891	NA	0
2	10:120320001-120360000	10:120720001-120760000	2.66081e-39	HiC	GSE87112	Mesendoderm	intra	rs117246109;rs201105360;rs116432832;rs79842016;rs75042600;rs55861953;rs35986126;rs542400711;rs55742702;rs114810342;rs55907016;rs75935441;rs116216801;rs115109981;rs117647802;rs116062593;rs41300243;rs1766264;rs1766263;rs116989176;rs1711891	NA	0
2	10:120320001-120360000	10:120760001-120800000	8.73591e-14	HiC	GSE87112	Mesendoderm	intra	rs117246109;rs201105360;rs116432832;rs79842016;rs75042600;rs55861953;rs35986126;rs542400711;rs55742702;rs114810342;rs55907016;rs75935441;rs116216801;rs115109981;rs117647802;rs116062593;rs41300243;rs1766264;rs1766263;rs116989176;rs1711891	ENSG00000188613	1
1	1:153240001-153280000	1:151680001-151720000	4.74753e-07	HiC	GSE87112	Mesendoderm	intra	rs12408942;rs10888547;rs72706883;rs72706884	ENSG00000159409:ENSG00000178796:ENSG00000240510	1
1	1:153200001-153240000	1:151760001-151800000	4.62795e-09	HiC	GSE87112	Mesendoderm	intra	rs7554353;rs11205236;rs12081567;rs12723408;rs6669600;rs12753856;rs6672400;rs12409595;rs34846977;rs55736513;rs12726323;rs12128109;rs12125683;rs12137890;rs12126968;rs12138015;rs75437404;rs11205246;rs11205247;rs7522467;rs12131158;rs144249469;rs7554266;rs35373632;rs561573077;rs7518709;rs7518712;rs7542150;rs6666892;rs10888545;rs6690615;rs11205254;rs6661601;rs12138538;rs7528877;rs12121144	ENSG00000182134:ENSG00000213171	1
1	1:153240001-153280000	1:151760001-151800000	2.16792e-07	HiC	GSE87112	Mesendoderm	intra	rs12408942;rs10888547;rs72706883;rs72706884	ENSG00000182134:ENSG00000213171	1
1	1:153200001-153240000	1:151800001-151840000	3.41073e-10	HiC	GSE87112	Mesendoderm	intra	rs7554353;rs11205236;rs12081567;rs12723408;rs6669600;rs12753856;rs6672400;rs12409595;rs34846977;rs55736513;rs12726323;rs12128109;rs12125683;rs12137890;rs12126968;rs12138015;rs75437404;rs11205246;rs11205247;rs7522467;rs12131158;rs144249469;rs7554266;rs35373632;rs561573077;rs7518709;rs7518712;rs7542150;rs6666892;rs10888545;rs6690615;rs11205254;rs6661601;rs12138538;rs7528877;rs12121144	ENSG00000143365:ENSG00000225556:ENSG00000196407	1
1	1:153240001-153280000	1:151800001-151840000	1.31423e-09	HiC	GSE87112	Mesendoderm	intra	rs12408942;rs10888547;rs72706883;rs72706884	ENSG00000143365:ENSG00000225556:ENSG00000196407	1
1	1:153200001-153240000	1:151840001-151880000	7.07169e-15	HiC	GSE87112	Mesendoderm	intra	rs7554353;rs11205236;rs12081567;rs12723408;rs6669600;rs12753856;rs6672400;rs12409595;rs34846977;rs55736513;rs12726323;rs12128109;rs12125683;rs12137890;rs12126968;rs12138015;rs75437404;rs11205246;rs11205247;rs7522467;rs12131158;rs144249469;rs7554266;rs35373632;rs561573077;rs7518709;rs7518712;rs7542150;rs6666892;rs10888545;rs6690615;rs11205254;rs6661601;rs12138538;rs7528877;rs12121144	NA	0
1	1:153240001-153280000	1:151840001-151880000	4.09989e-13	HiC	GSE87112	Mesendoderm	intra	rs12408942;rs10888547;rs72706883;rs72706884	NA	0
1	1:153200001-153240000	1:151880001-151920000	2.53976e-12	HiC	GSE87112	Mesendoderm	intra	rs7554353;rs11205236;rs12081567;rs12723408;rs6669600;rs12753856;rs6672400;rs12409595;rs34846977;rs55736513;rs12726323;rs12128109;rs12125683;rs12137890;rs12126968;rs12138015;rs75437404;rs11205246;rs11205247;rs7522467;rs12131158;rs144249469;rs7554266;rs35373632;rs561573077;rs7518709;rs7518712;rs7542150;rs6666892;rs10888545;rs6690615;rs11205254;rs6661601;rs12138538;rs7528877;rs12121144	ENSG00000159445	1
1	1:153240001-153280000	1:151880001-151920000	1.21808e-13	HiC	GSE87112	Mesendoderm	intra	rs12408942;rs10888547;rs72706883;rs72706884	ENSG00000159445	1
1	1:153200001-153240000	1:151920001-151960000	1.08155e-15	HiC	GSE87112	Mesendoderm	intra	rs7554353;rs11205236;rs12081567;rs12723408;rs6669600;rs12753856;rs6672400;rs12409595;rs34846977;rs55736513;rs12726323;rs12128109;rs12125683;rs12137890;rs12126968;rs12138015;rs75437404;rs11205246;rs11205247;rs7522467;rs12131158;rs144249469;rs7554266;rs35373632;rs561573077;rs7518709;rs7518712;rs7542150;rs6666892;rs10888545;rs6690615;rs11205254;rs6661601;rs12138538;rs7528877;rs12121144	NA	0
1	1:153240001-153280000	1:151920001-151960000	3.46018e-11	HiC	GSE87112	Mesendoderm	intra	rs12408942;rs10888547;rs72706883;rs72706884	NA	0
1	1:153160001-153200000	1:151960001-152000000	1.30936e-08	HiC	GSE87112	Mesendoderm	intra	rs12116563;rs1410858;rs1980909;rs1329098;rs3058228;rs35713450;rs34005908;rs943133;rs1831237;rs1410862;rs7514442	ENSG00000197747	1
1	1:153200001-153240000	1:151960001-152000000	3.72812e-28	HiC	GSE87112	Mesendoderm	intra	rs7554353;rs11205236;rs12081567;rs12723408;rs6669600;rs12753856;rs6672400;rs12409595;rs34846977;rs55736513;rs12726323;rs12128109;rs12125683;rs12137890;rs12126968;rs12138015;rs75437404;rs11205246;rs11205247;rs7522467;rs12131158;rs144249469;rs7554266;rs35373632;rs561573077;rs7518709;rs7518712;rs7542150;rs6666892;rs10888545;rs6690615;rs11205254;rs6661601;rs12138538;rs7528877;rs12121144	ENSG00000197747	1
1	1:153240001-153280000	1:151960001-152000000	6.07104e-17	HiC	GSE87112	Mesendoderm	intra	rs12408942;rs10888547;rs72706883;rs72706884	ENSG00000197747	1
1	1:153200001-153240000	1:152000001-152040000	1.35676e-15	HiC	GSE87112	Mesendoderm	intra	rs7554353;rs11205236;rs12081567;rs12723408;rs6669600;rs12753856;rs6672400;rs12409595;rs34846977;rs55736513;rs12726323;rs12128109;rs12125683;rs12137890;rs12126968;rs12138015;rs75437404;rs11205246;rs11205247;rs7522467;rs12131158;rs144249469;rs7554266;rs35373632;rs561573077;rs7518709;rs7518712;rs7542150;rs6666892;rs10888545;rs6690615;rs11205254;rs6661601;rs12138538;rs7528877;rs12121144	ENSG00000163191	1
1	1:153240001-153280000	1:152000001-152040000	6.44738e-12	HiC	GSE87112	Mesendoderm	intra	rs12408942;rs10888547;rs72706883;rs72706884	ENSG00000163191	1
1	1:153200001-153240000	1:152040001-152080000	1.34888e-22	HiC	GSE87112	Mesendoderm	intra	rs7554353;rs11205236;rs12081567;rs12723408;rs6669600;rs12753856;rs6672400;rs12409595;rs34846977;rs55736513;rs12726323;rs12128109;rs12125683;rs12137890;rs12126968;rs12138015;rs75437404;rs11205246;rs11205247;rs7522467;rs12131158;rs144249469;rs7554266;rs35373632;rs561573077;rs7518709;rs7518712;rs7542150;rs6666892;rs10888545;rs6690615;rs11205254;rs6661601;rs12138538;rs7528877;rs12121144	ENSG00000182898	1
1	1:153240001-153280000	1:152040001-152080000	2.7592e-13	HiC	GSE87112	Mesendoderm	intra	rs12408942;rs10888547;rs72706883;rs72706884	ENSG00000182898	1
1	1:153200001-153240000	1:152080001-152120000	1.42983e-08	HiC	GSE87112	Mesendoderm	intra	rs7554353;rs11205236;rs12081567;rs12723408;rs6669600;rs12753856;rs6672400;rs12409595;rs34846977;rs55736513;rs12726323;rs12128109;rs12125683;rs12137890;rs12126968;rs12138015;rs75437404;rs11205246;rs11205247;rs7522467;rs12131158;rs144249469;rs7554266;rs35373632;rs561573077;rs7518709;rs7518712;rs7542150;rs6666892;rs10888545;rs6690615;rs11205254;rs6661601;rs12138538;rs7528877;rs12121144	ENSG00000159450	1
1	1:153200001-153240000	1:152120001-152160000	1.29451e-09	HiC	GSE87112	Mesendoderm	intra	rs7554353;rs11205236;rs12081567;rs12723408;rs6669600;rs12753856;rs6672400;rs12409595;rs34846977;rs55736513;rs12726323;rs12128109;rs12125683;rs12137890;rs12126968;rs12138015;rs75437404;rs11205246;rs11205247;rs7522467;rs12131158;rs144249469;rs7554266;rs35373632;rs561573077;rs7518709;rs7518712;rs7542150;rs6666892;rs10888545;rs6690615;rs11205254;rs6661601;rs12138538;rs7528877;rs12121144	ENSG00000215853	1
1	1:153240001-153280000	1:152120001-152160000	4.96947e-09	HiC	GSE87112	Mesendoderm	intra	rs12408942;rs10888547;rs72706883;rs72706884	ENSG00000215853	1
1	1:153200001-153240000	1:152280001-152320000	8.66161e-23	HiC	GSE87112	Mesendoderm	intra	rs7554353;rs11205236;rs12081567;rs12723408;rs6669600;rs12753856;rs6672400;rs12409595;rs34846977;rs55736513;rs12726323;rs12128109;rs12125683;rs12137890;rs12126968;rs12138015;rs75437404;rs11205246;rs11205247;rs7522467;rs12131158;rs144249469;rs7554266;rs35373632;rs561573077;rs7518709;rs7518712;rs7542150;rs6666892;rs10888545;rs6690615;rs11205254;rs6661601;rs12138538;rs7528877;rs12121144	ENSG00000143631	1
1	1:153240001-153280000	1:152280001-152320000	6.71768e-21	HiC	GSE87112	Mesendoderm	intra	rs12408942;rs10888547;rs72706883;rs72706884	ENSG00000143631	1
1	1:153200001-153240000	1:152320001-152360000	7.97312e-17	HiC	GSE87112	Mesendoderm	intra	rs7554353;rs11205236;rs12081567;rs12723408;rs6669600;rs12753856;rs6672400;rs12409595;rs34846977;rs55736513;rs12726323;rs12128109;rs12125683;rs12137890;rs12126968;rs12138015;rs75437404;rs11205246;rs11205247;rs7522467;rs12131158;rs144249469;rs7554266;rs35373632;rs561573077;rs7518709;rs7518712;rs7542150;rs6666892;rs10888545;rs6690615;rs11205254;rs6661601;rs12138538;rs7528877;rs12121144	ENSG00000143520	1
1	1:153240001-153280000	1:152320001-152360000	1.05246e-08	HiC	GSE87112	Mesendoderm	intra	rs12408942;rs10888547;rs72706883;rs72706884	ENSG00000143520	1
1	1:153200001-153240000	1:152360001-152400000	8.20529e-09	HiC	GSE87112	Mesendoderm	intra	rs7554353;rs11205236;rs12081567;rs12723408;rs6669600;rs12753856;rs6672400;rs12409595;rs34846977;rs55736513;rs12726323;rs12128109;rs12125683;rs12137890;rs12126968;rs12138015;rs75437404;rs11205246;rs11205247;rs7522467;rs12131158;rs144249469;rs7554266;rs35373632;rs561573077;rs7518709;rs7518712;rs7542150;rs6666892;rs10888545;rs6690615;rs11205254;rs6661601;rs12138538;rs7528877;rs12121144	ENSG00000143536	1
1	1:153240001-153280000	1:152360001-152400000	1.94745e-07	HiC	GSE87112	Mesendoderm	intra	rs12408942;rs10888547;rs72706883;rs72706884	ENSG00000143536	1
1	1:153200001-153240000	1:152400001-152440000	1.66259e-07	HiC	GSE87112	Mesendoderm	intra	rs7554353;rs11205236;rs12081567;rs12723408;rs6669600;rs12753856;rs6672400;rs12409595;rs34846977;rs55736513;rs12726323;rs12128109;rs12125683;rs12137890;rs12126968;rs12138015;rs75437404;rs11205246;rs11205247;rs7522467;rs12131158;rs144249469;rs7554266;rs35373632;rs561573077;rs7518709;rs7518712;rs7542150;rs6666892;rs10888545;rs6690615;rs11205254;rs6661601;rs12138538;rs7528877;rs12121144	NA	0
1	1:153240001-153280000	1:152400001-152440000	8.20529e-09	HiC	GSE87112	Mesendoderm	intra	rs12408942;rs10888547;rs72706883;rs72706884	NA	0
1	1:153200001-153240000	1:152440001-152480000	4.66542e-11	HiC	GSE87112	Mesendoderm	intra	rs7554353;rs11205236;rs12081567;rs12723408;rs6669600;rs12753856;rs6672400;rs12409595;rs34846977;rs55736513;rs12726323;rs12128109;rs12125683;rs12137890;rs12126968;rs12138015;rs75437404;rs11205246;rs11205247;rs7522467;rs12131158;rs144249469;rs7554266;rs35373632;rs561573077;rs7518709;rs7518712;rs7542150;rs6666892;rs10888545;rs6690615;rs11205254;rs6661601;rs12138538;rs7528877;rs12121144	NA	0
1	1:153200001-153240000	1:152480001-152520000	3.99341e-21	HiC	GSE87112	Mesendoderm	intra	rs7554353;rs11205236;rs12081567;rs12723408;rs6669600;rs12753856;rs6672400;rs12409595;rs34846977;rs55736513;rs12726323;rs12128109;rs12125683;rs12137890;rs12126968;rs12138015;rs75437404;rs11205246;rs11205247;rs7522467;rs12131158;rs144249469;rs7554266;rs35373632;rs561573077;rs7518709;rs7518712;rs7542150;rs6666892;rs10888545;rs6690615;rs11205254;rs6661601;rs12138538;rs7528877;rs12121144	ENSG00000186207:ENSG00000169509	1
1	1:153240001-153280000	1:152480001-152520000	5.8265e-07	HiC	GSE87112	Mesendoderm	intra	rs12408942;rs10888547;rs72706883;rs72706884	ENSG00000186207:ENSG00000169509	1
1	1:153200001-153240000	1:152520001-152560000	5.38447e-16	HiC	GSE87112	Mesendoderm	intra	rs7554353;rs11205236;rs12081567;rs12723408;rs6669600;rs12753856;rs6672400;rs12409595;rs34846977;rs55736513;rs12726323;rs12128109;rs12125683;rs12137890;rs12126968;rs12138015;rs75437404;rs11205246;rs11205247;rs7522467;rs12131158;rs144249469;rs7554266;rs35373632;rs561573077;rs7518709;rs7518712;rs7542150;rs6666892;rs10888545;rs6690615;rs11205254;rs6661601;rs12138538;rs7528877;rs12121144	ENSG00000185966:ENSG00000163202	1
1	1:153240001-153280000	1:152520001-152560000	1.29e-20	HiC	GSE87112	Mesendoderm	intra	rs12408942;rs10888547;rs72706883;rs72706884	ENSG00000185966:ENSG00000163202	1
1	1:153160001-153200000	1:152600001-152640000	9.11293e-23	HiC	GSE87112	Mesendoderm	intra	rs12116563;rs1410858;rs1980909;rs1329098;rs3058228;rs35713450;rs34005908;rs943133;rs1831237;rs1410862;rs7514442	ENSG00000187223	1
1	1:153200001-153240000	1:152600001-152640000	6.6581e-36	HiC	GSE87112	Mesendoderm	intra	rs7554353;rs11205236;rs12081567;rs12723408;rs6669600;rs12753856;rs6672400;rs12409595;rs34846977;rs55736513;rs12726323;rs12128109;rs12125683;rs12137890;rs12126968;rs12138015;rs75437404;rs11205246;rs11205247;rs7522467;rs12131158;rs144249469;rs7554266;rs35373632;rs561573077;rs7518709;rs7518712;rs7542150;rs6666892;rs10888545;rs6690615;rs11205254;rs6661601;rs12138538;rs7528877;rs12121144	ENSG00000187223	1
1	1:153240001-153280000	1:152600001-152640000	9.00653e-28	HiC	GSE87112	Mesendoderm	intra	rs12408942;rs10888547;rs72706883;rs72706884	ENSG00000187223	1
1	1:153200001-153240000	1:152680001-152720000	2.58246e-32	HiC	GSE87112	Mesendoderm	intra	rs7554353;rs11205236;rs12081567;rs12723408;rs6669600;rs12753856;rs6672400;rs12409595;rs34846977;rs55736513;rs12726323;rs12128109;rs12125683;rs12137890;rs12126968;rs12138015;rs75437404;rs11205246;rs11205247;rs7522467;rs12131158;rs144249469;rs7554266;rs35373632;rs561573077;rs7518709;rs7518712;rs7542150;rs6666892;rs10888545;rs6690615;rs11205254;rs6661601;rs12138538;rs7528877;rs12121144	ENSG00000187170:ENSG00000198854	1
1	1:153240001-153280000	1:152680001-152720000	2.2141e-10	HiC	GSE87112	Mesendoderm	intra	rs12408942;rs10888547;rs72706883;rs72706884	ENSG00000187170:ENSG00000198854	1
1	1:153200001-153240000	1:152720001-152760000	8.93474e-13	HiC	GSE87112	Mesendoderm	intra	rs7554353;rs11205236;rs12081567;rs12723408;rs6669600;rs12753856;rs6672400;rs12409595;rs34846977;rs55736513;rs12726323;rs12128109;rs12125683;rs12137890;rs12126968;rs12138015;rs75437404;rs11205246;rs11205247;rs7522467;rs12131158;rs144249469;rs7554266;rs35373632;rs561573077;rs7518709;rs7518712;rs7542150;rs6666892;rs10888545;rs6690615;rs11205254;rs6661601;rs12138538;rs7528877;rs12121144	ENSG00000203786:ENSG00000240386:ENSG00000186226	1
1	1:153200001-153240000	1:152760001-152800000	2.99219e-13	HiC	GSE87112	Mesendoderm	intra	rs7554353;rs11205236;rs12081567;rs12723408;rs6669600;rs12753856;rs6672400;rs12409595;rs34846977;rs55736513;rs12726323;rs12128109;rs12125683;rs12137890;rs12126968;rs12138015;rs75437404;rs11205246;rs11205247;rs7522467;rs12131158;rs144249469;rs7554266;rs35373632;rs561573077;rs7518709;rs7518712;rs7542150;rs6666892;rs10888545;rs6690615;rs11205254;rs6661601;rs12138538;rs7528877;rs12121144	ENSG00000172155:ENSG00000197084:ENSG00000196734:ENSG00000186844	1
1	1:153160001-153200000	1:152800001-152840000	4.61504e-83	HiC	GSE87112	Mesendoderm	intra	rs12116563;rs1410858;rs1980909;rs1329098;rs3058228;rs35713450;rs34005908;rs943133;rs1831237;rs1410862;rs7514442	ENSG00000186844:ENSG00000235942	1
1	1:153200001-153240000	1:152800001-152840000	1.26782e-105	HiC	GSE87112	Mesendoderm	intra	rs7554353;rs11205236;rs12081567;rs12723408;rs6669600;rs12753856;rs6672400;rs12409595;rs34846977;rs55736513;rs12726323;rs12128109;rs12125683;rs12137890;rs12126968;rs12138015;rs75437404;rs11205246;rs11205247;rs7522467;rs12131158;rs144249469;rs7554266;rs35373632;rs561573077;rs7518709;rs7518712;rs7542150;rs6666892;rs10888545;rs6690615;rs11205254;rs6661601;rs12138538;rs7528877;rs12121144	ENSG00000186844:ENSG00000235942	1
1	1:153240001-153280000	1:152800001-152840000	4.57272e-77	HiC	GSE87112	Mesendoderm	intra	rs12408942;rs10888547;rs72706883;rs72706884	ENSG00000186844:ENSG00000235942	1
1	1:153160001-153200000	1:152840001-152880000	1.17281e-43	HiC	GSE87112	Mesendoderm	intra	rs12116563;rs1410858;rs1980909;rs1329098;rs3058228;rs35713450;rs34005908;rs943133;rs1831237;rs1410862;rs7514442	ENSG00000163206	1
1	1:153200001-153240000	1:152840001-152880000	2.05795e-71	HiC	GSE87112	Mesendoderm	intra	rs7554353;rs11205236;rs12081567;rs12723408;rs6669600;rs12753856;rs6672400;rs12409595;rs34846977;rs55736513;rs12726323;rs12128109;rs12125683;rs12137890;rs12126968;rs12138015;rs75437404;rs11205246;rs11205247;rs7522467;rs12131158;rs144249469;rs7554266;rs35373632;rs561573077;rs7518709;rs7518712;rs7542150;rs6666892;rs10888545;rs6690615;rs11205254;rs6661601;rs12138538;rs7528877;rs12121144	ENSG00000163206	1
1	1:153240001-153280000	1:152840001-152880000	4.34942e-40	HiC	GSE87112	Mesendoderm	intra	rs12408942;rs10888547;rs72706883;rs72706884	ENSG00000163206	1
1	1:153160001-153200000	1:152880001-152920000	5.68243e-34	HiC	GSE87112	Mesendoderm	intra	rs12116563;rs1410858;rs1980909;rs1329098;rs3058228;rs35713450;rs34005908;rs943133;rs1831237;rs1410862;rs7514442	ENSG00000163207	1
1	1:153200001-153240000	1:152880001-152920000	1.65356e-76	HiC	GSE87112	Mesendoderm	intra	rs7554353;rs11205236;rs12081567;rs12723408;rs6669600;rs12753856;rs6672400;rs12409595;rs34846977;rs55736513;rs12726323;rs12128109;rs12125683;rs12137890;rs12126968;rs12138015;rs75437404;rs11205246;rs11205247;rs7522467;rs12131158;rs144249469;rs7554266;rs35373632;rs561573077;rs7518709;rs7518712;rs7542150;rs6666892;rs10888545;rs6690615;rs11205254;rs6661601;rs12138538;rs7528877;rs12121144	ENSG00000163207	1
1	1:153240001-153280000	1:152880001-152920000	3.14247e-29	HiC	GSE87112	Mesendoderm	intra	rs12408942;rs10888547;rs72706883;rs72706884	ENSG00000163207	1
1	1:153160001-153200000	1:152920001-152960000	2.47926e-76	HiC	GSE87112	Mesendoderm	intra	rs12116563;rs1410858;rs1980909;rs1329098;rs3058228;rs35713450;rs34005908;rs943133;rs1831237;rs1410862;rs7514442	ENSG00000184148:ENSG00000169474	1
1	1:153200001-153240000	1:152920001-152960000	3.89647e-105	HiC	GSE87112	Mesendoderm	intra	rs7554353;rs11205236;rs12081567;rs12723408;rs6669600;rs12753856;rs6672400;rs12409595;rs34846977;rs55736513;rs12726323;rs12128109;rs12125683;rs12137890;rs12126968;rs12138015;rs75437404;rs11205246;rs11205247;rs7522467;rs12131158;rs144249469;rs7554266;rs35373632;rs561573077;rs7518709;rs7518712;rs7542150;rs6666892;rs10888545;rs6690615;rs11205254;rs6661601;rs12138538;rs7528877;rs12121144	ENSG00000184148:ENSG00000169474	1
1	1:153240001-153280000	1:152920001-152960000	1.37242e-48	HiC	GSE87112	Mesendoderm	intra	rs12408942;rs10888547;rs72706883;rs72706884	ENSG00000184148:ENSG00000169474	1
1	1:153160001-153200000	1:152960001-153000000	1.20128e-37	HiC	GSE87112	Mesendoderm	intra	rs12116563;rs1410858;rs1980909;rs1329098;rs3058228;rs35713450;rs34005908;rs943133;rs1831237;rs1410862;rs7514442	ENSG00000163209	1
1	1:153200001-153240000	1:152960001-153000000	1.9901e-77	HiC	GSE87112	Mesendoderm	intra	rs7554353;rs11205236;rs12081567;rs12723408;rs6669600;rs12753856;rs6672400;rs12409595;rs34846977;rs55736513;rs12726323;rs12128109;rs12125683;rs12137890;rs12126968;rs12138015;rs75437404;rs11205246;rs11205247;rs7522467;rs12131158;rs144249469;rs7554266;rs35373632;rs561573077;rs7518709;rs7518712;rs7542150;rs6666892;rs10888545;rs6690615;rs11205254;rs6661601;rs12138538;rs7528877;rs12121144	ENSG00000163209	1
1	1:153240001-153280000	1:152960001-153000000	2.81498e-43	HiC	GSE87112	Mesendoderm	intra	rs12408942;rs10888547;rs72706883;rs72706884	ENSG00000163209	1
1	1:153160001-153200000	1:153000001-153040000	1.04366e-11	HiC	GSE87112	Mesendoderm	intra	rs12116563;rs1410858;rs1980909;rs1329098;rs3058228;rs35713450;rs34005908;rs943133;rs1831237;rs1410862;rs7514442	ENSG00000169469:ENSG00000163216:ENSG00000241794	1
1	1:153200001-153240000	1:153000001-153040000	2.459e-41	HiC	GSE87112	Mesendoderm	intra	rs7554353;rs11205236;rs12081567;rs12723408;rs6669600;rs12753856;rs6672400;rs12409595;rs34846977;rs55736513;rs12726323;rs12128109;rs12125683;rs12137890;rs12126968;rs12138015;rs75437404;rs11205246;rs11205247;rs7522467;rs12131158;rs144249469;rs7554266;rs35373632;rs561573077;rs7518709;rs7518712;rs7542150;rs6666892;rs10888545;rs6690615;rs11205254;rs6661601;rs12138538;rs7528877;rs12121144	ENSG00000169469:ENSG00000163216:ENSG00000241794	1
1	1:153240001-153280000	1:153000001-153040000	1.04632e-08	HiC	GSE87112	Mesendoderm	intra	rs12408942;rs10888547;rs72706883;rs72706884	ENSG00000169469:ENSG00000163216:ENSG00000241794	1
1	1:153200001-153240000	1:153080001-153120000	3.0858e-25	HiC	GSE87112	Mesendoderm	intra	rs7554353;rs11205236;rs12081567;rs12723408;rs6669600;rs12753856;rs6672400;rs12409595;rs34846977;rs55736513;rs12726323;rs12128109;rs12125683;rs12137890;rs12126968;rs12138015;rs75437404;rs11205246;rs11205247;rs7522467;rs12131158;rs144249469;rs7554266;rs35373632;rs561573077;rs7518709;rs7518712;rs7542150;rs6666892;rs10888545;rs6690615;rs11205254;rs6661601;rs12138538;rs7528877;rs12121144	ENSG00000196805:ENSG00000244094	1
1	1:153240001-153280000	1:153080001-153120000	1.77748e-16	HiC	GSE87112	Mesendoderm	intra	rs12408942;rs10888547;rs72706883;rs72706884	ENSG00000196805:ENSG00000244094	1
1	1:153200001-153240000	1:153120001-153160000	1.75187e-12	HiC	GSE87112	Mesendoderm	intra	rs7554353;rs11205236;rs12081567;rs12723408;rs6669600;rs12753856;rs6672400;rs12409595;rs34846977;rs55736513;rs12726323;rs12128109;rs12125683;rs12137890;rs12126968;rs12138015;rs75437404;rs11205246;rs11205247;rs7522467;rs12131158;rs144249469;rs7554266;rs35373632;rs561573077;rs7518709;rs7518712;rs7542150;rs6666892;rs10888545;rs6690615;rs11205254;rs6661601;rs12138538;rs7528877;rs12121144	ENSG00000159516	1
1	1:153240001-153280000	1:153120001-153160000	8.15313e-11	HiC	GSE87112	Mesendoderm	intra	rs12408942;rs10888547;rs72706883;rs72706884	ENSG00000159516	1
1	1:153200001-153240000	1:153160001-153200000	1.35967e-17	HiC	GSE87112	Mesendoderm	intra	rs7554353;rs11205236;rs12081567;rs12723408;rs6669600;rs12753856;rs6672400;rs12409595;rs34846977;rs55736513;rs12726323;rs12128109;rs12125683;rs12137890;rs12126968;rs12138015;rs75437404;rs11205246;rs11205247;rs7522467;rs12131158;rs144249469;rs7554266;rs35373632;rs561573077;rs7518709;rs7518712;rs7542150;rs6666892;rs10888545;rs6690615;rs11205254;rs6661601;rs12138538;rs7528877;rs12121144	ENSG00000203784:ENSG00000203783	1
1	1:153240001-153280000	1:153160001-153200000	1.12611e-16	HiC	GSE87112	Mesendoderm	intra	rs12408942;rs10888547;rs72706883;rs72706884	ENSG00000203784:ENSG00000203783	1
1	1:153240001-153280000	1:153200001-153240000	3.61744e-191	HiC	GSE87112	Mesendoderm	intra	rs12408942;rs10888547;rs72706883;rs72706884	ENSG00000203782	1
2	10:120280001-120320000	10:118400001-118440000	5.01402e-07	HiC	GSE87112	Mesendoderm	intra	rs72837242;rs78191986;rs76527683;rs12255218;rs12255287;rs12259344;rs78068984;rs147999844;rs11198471;rs12260362;rs12245708;rs11198472;rs74878619;rs78125237;rs11198473;rs11198474;rs11198475;rs11198476;rs11198477;rs11198478;rs12256567	ENSG00000165863	1
2	10:120280001-120320000	10:118960001-119000000	1.0435e-10	HiC	GSE87112	Mesendoderm	intra	rs72837242;rs78191986;rs76527683;rs12255218;rs12255287;rs12259344;rs78068984;rs147999844;rs11198471;rs12260362;rs12245708;rs11198472;rs74878619;rs78125237;rs11198473;rs11198474;rs11198475;rs11198476;rs11198477;rs11198478;rs12256567	NA	0
2	10:120280001-120320000	10:119000001-119040000	4.99473e-10	HiC	GSE87112	Mesendoderm	intra	rs72837242;rs78191986;rs76527683;rs12255218;rs12255287;rs12259344;rs78068984;rs147999844;rs11198471;rs12260362;rs12245708;rs11198472;rs74878619;rs78125237;rs11198473;rs11198474;rs11198475;rs11198476;rs11198477;rs11198478;rs12256567	ENSG00000165646	1
2	10:120240001-120280000	10:119040001-119080000	4.07639e-09	HiC	GSE87112	Mesendoderm	intra	rs12767723;rs12242910;rs12244393;rs71475068;rs571867956;rs202048148;rs12260435;rs11198464;rs75622275;rs1878427	NA	0
2	10:120280001-120320000	10:119040001-119080000	7.64281e-11	HiC	GSE87112	Mesendoderm	intra	rs72837242;rs78191986;rs76527683;rs12255218;rs12255287;rs12259344;rs78068984;rs147999844;rs11198471;rs12260362;rs12245708;rs11198472;rs74878619;rs78125237;rs11198473;rs11198474;rs11198475;rs11198476;rs11198477;rs11198478;rs12256567	NA	0
2	10:120240001-120280000	10:119080001-119120000	2.8796e-10	HiC	GSE87112	Mesendoderm	intra	rs12767723;rs12242910;rs12244393;rs71475068;rs571867956;rs202048148;rs12260435;rs11198464;rs75622275;rs1878427	NA	0
2	10:120280001-120320000	10:119080001-119120000	7.59358e-25	HiC	GSE87112	Mesendoderm	intra	rs72837242;rs78191986;rs76527683;rs12255218;rs12255287;rs12259344;rs78068984;rs147999844;rs11198471;rs12260362;rs12245708;rs11198472;rs74878619;rs78125237;rs11198473;rs11198474;rs11198475;rs11198476;rs11198477;rs11198478;rs12256567	NA	0
2	10:120240001-120280000	10:119160001-119200000	4.97446e-31	HiC	GSE87112	Mesendoderm	intra	rs12767723;rs12242910;rs12244393;rs71475068;rs571867956;rs202048148;rs12260435;rs11198464;rs75622275;rs1878427	NA	0
2	10:120280001-120320000	10:119160001-119200000	2.53747e-29	HiC	GSE87112	Mesendoderm	intra	rs72837242;rs78191986;rs76527683;rs12255218;rs12255287;rs12259344;rs78068984;rs147999844;rs11198471;rs12260362;rs12245708;rs11198472;rs74878619;rs78125237;rs11198473;rs11198474;rs11198475;rs11198476;rs11198477;rs11198478;rs12256567	NA	0
2	10:120320001-120360000	10:119160001-119200000	2.56843e-09	HiC	GSE87112	Mesendoderm	intra	rs117246109;rs201105360;rs116432832;rs79842016;rs75042600;rs55861953;rs35986126;rs542400711;rs55742702;rs114810342;rs55907016;rs75935441;rs116216801;rs115109981;rs117647802;rs116062593;rs41300243;rs1766264;rs1766263;rs116989176;rs1711891	NA	0
2	10:120240001-120280000	10:119200001-119240000	5.77174e-16	HiC	GSE87112	Mesendoderm	intra	rs12767723;rs12242910;rs12244393;rs71475068;rs571867956;rs202048148;rs12260435;rs11198464;rs75622275;rs1878427	NA	0
2	10:120280001-120320000	10:119200001-119240000	1.99228e-37	HiC	GSE87112	Mesendoderm	intra	rs72837242;rs78191986;rs76527683;rs12255218;rs12255287;rs12259344;rs78068984;rs147999844;rs11198471;rs12260362;rs12245708;rs11198472;rs74878619;rs78125237;rs11198473;rs11198474;rs11198475;rs11198476;rs11198477;rs11198478;rs12256567	NA	0
2	10:120320001-120360000	10:119200001-119240000	5.25848e-09	HiC	GSE87112	Mesendoderm	intra	rs117246109;rs201105360;rs116432832;rs79842016;rs75042600;rs55861953;rs35986126;rs542400711;rs55742702;rs114810342;rs55907016;rs75935441;rs116216801;rs115109981;rs117647802;rs116062593;rs41300243;rs1766264;rs1766263;rs116989176;rs1711891	NA	0
2	10:120280001-120320000	10:119240001-119280000	3.15001e-29	HiC	GSE87112	Mesendoderm	intra	rs72837242;rs78191986;rs76527683;rs12255218;rs12255287;rs12259344;rs78068984;rs147999844;rs11198471;rs12260362;rs12245708;rs11198472;rs74878619;rs78125237;rs11198473;rs11198474;rs11198475;rs11198476;rs11198477;rs11198478;rs12256567	NA	0
2	10:120320001-120360000	10:119240001-119280000	2.12364e-07	HiC	GSE87112	Mesendoderm	intra	rs117246109;rs201105360;rs116432832;rs79842016;rs75042600;rs55861953;rs35986126;rs542400711;rs55742702;rs114810342;rs55907016;rs75935441;rs116216801;rs115109981;rs117647802;rs116062593;rs41300243;rs1766264;rs1766263;rs116989176;rs1711891	NA	0
2	10:120240001-120280000	10:119280001-119320000	3.79069e-12	HiC	GSE87112	Mesendoderm	intra	rs12767723;rs12242910;rs12244393;rs71475068;rs571867956;rs202048148;rs12260435;rs11198464;rs75622275;rs1878427	ENSG00000170370	1
2	10:120280001-120320000	10:119280001-119320000	2.28239e-29	HiC	GSE87112	Mesendoderm	intra	rs72837242;rs78191986;rs76527683;rs12255218;rs12255287;rs12259344;rs78068984;rs147999844;rs11198471;rs12260362;rs12245708;rs11198472;rs74878619;rs78125237;rs11198473;rs11198474;rs11198475;rs11198476;rs11198477;rs11198478;rs12256567	ENSG00000170370	1
2	10:120320001-120360000	10:119280001-119320000	2.0632e-11	HiC	GSE87112	Mesendoderm	intra	rs117246109;rs201105360;rs116432832;rs79842016;rs75042600;rs55861953;rs35986126;rs542400711;rs55742702;rs114810342;rs55907016;rs75935441;rs116216801;rs115109981;rs117647802;rs116062593;rs41300243;rs1766264;rs1766263;rs116989176;rs1711891	ENSG00000170370	1
2	10:120240001-120280000	10:119320001-119360000	5.78666e-20	HiC	GSE87112	Mesendoderm	intra	rs12767723;rs12242910;rs12244393;rs71475068;rs571867956;rs202048148;rs12260435;rs11198464;rs75622275;rs1878427	NA	0
2	10:120280001-120320000	10:119320001-119360000	3.46314e-40	HiC	GSE87112	Mesendoderm	intra	rs72837242;rs78191986;rs76527683;rs12255218;rs12255287;rs12259344;rs78068984;rs147999844;rs11198471;rs12260362;rs12245708;rs11198472;rs74878619;rs78125237;rs11198473;rs11198474;rs11198475;rs11198476;rs11198477;rs11198478;rs12256567	NA	0
2	10:120320001-120360000	10:119320001-119360000	1.67439e-07	HiC	GSE87112	Mesendoderm	intra	rs117246109;rs201105360;rs116432832;rs79842016;rs75042600;rs55861953;rs35986126;rs542400711;rs55742702;rs114810342;rs55907016;rs75935441;rs116216801;rs115109981;rs117647802;rs116062593;rs41300243;rs1766264;rs1766263;rs116989176;rs1711891	NA	0
2	10:120240001-120280000	10:119360001-119400000	3.19693e-09	HiC	GSE87112	Mesendoderm	intra	rs12767723;rs12242910;rs12244393;rs71475068;rs571867956;rs202048148;rs12260435;rs11198464;rs75622275;rs1878427	NA	0
2	10:120280001-120320000	10:119360001-119400000	2.37602e-18	HiC	GSE87112	Mesendoderm	intra	rs72837242;rs78191986;rs76527683;rs12255218;rs12255287;rs12259344;rs78068984;rs147999844;rs11198471;rs12260362;rs12245708;rs11198472;rs74878619;rs78125237;rs11198473;rs11198474;rs11198475;rs11198476;rs11198477;rs11198478;rs12256567	NA	0
2	10:120240001-120280000	10:119400001-119440000	1.21154e-08	HiC	GSE87112	Mesendoderm	intra	rs12767723;rs12242910;rs12244393;rs71475068;rs571867956;rs202048148;rs12260435;rs11198464;rs75622275;rs1878427	NA	0
2	10:120280001-120320000	10:119400001-119440000	2.10482e-16	HiC	GSE87112	Mesendoderm	intra	rs72837242;rs78191986;rs76527683;rs12255218;rs12255287;rs12259344;rs78068984;rs147999844;rs11198471;rs12260362;rs12245708;rs11198472;rs74878619;rs78125237;rs11198473;rs11198474;rs11198475;rs11198476;rs11198477;rs11198478;rs12256567	NA	0
2	10:120240001-120280000	10:119440001-119480000	1.04674e-07	HiC	GSE87112	Mesendoderm	intra	rs12767723;rs12242910;rs12244393;rs71475068;rs571867956;rs202048148;rs12260435;rs11198464;rs75622275;rs1878427	NA	0
2	10:120280001-120320000	10:119440001-119480000	7.15608e-12	HiC	GSE87112	Mesendoderm	intra	rs72837242;rs78191986;rs76527683;rs12255218;rs12255287;rs12259344;rs78068984;rs147999844;rs11198471;rs12260362;rs12245708;rs11198472;rs74878619;rs78125237;rs11198473;rs11198474;rs11198475;rs11198476;rs11198477;rs11198478;rs12256567	NA	0
2	10:120280001-120320000	10:119480001-119520000	1.10099e-13	HiC	GSE87112	Mesendoderm	intra	rs72837242;rs78191986;rs76527683;rs12255218;rs12255287;rs12259344;rs78068984;rs147999844;rs11198471;rs12260362;rs12245708;rs11198472;rs74878619;rs78125237;rs11198473;rs11198474;rs11198475;rs11198476;rs11198477;rs11198478;rs12256567	NA	0
2	10:120280001-120320000	10:119520001-119560000	1.52866e-14	HiC	GSE87112	Mesendoderm	intra	rs72837242;rs78191986;rs76527683;rs12255218;rs12255287;rs12259344;rs78068984;rs147999844;rs11198471;rs12260362;rs12245708;rs11198472;rs74878619;rs78125237;rs11198473;rs11198474;rs11198475;rs11198476;rs11198477;rs11198478;rs12256567	NA	0
2	10:120280001-120320000	10:119720001-119760000	4.11394e-11	HiC	GSE87112	Mesendoderm	intra	rs72837242;rs78191986;rs76527683;rs12255218;rs12255287;rs12259344;rs78068984;rs147999844;rs11198471;rs12260362;rs12245708;rs11198472;rs74878619;rs78125237;rs11198473;rs11198474;rs11198475;rs11198476;rs11198477;rs11198478;rs12256567	NA	0
2	10:120280001-120320000	10:119760001-119800000	1.06831e-21	HiC	GSE87112	Mesendoderm	intra	rs72837242;rs78191986;rs76527683;rs12255218;rs12255287;rs12259344;rs78068984;rs147999844;rs11198471;rs12260362;rs12245708;rs11198472;rs74878619;rs78125237;rs11198473;rs11198474;rs11198475;rs11198476;rs11198477;rs11198478;rs12256567	NA	0
2	10:120280001-120320000	10:119800001-119840000	3.87696e-09	HiC	GSE87112	Mesendoderm	intra	rs72837242;rs78191986;rs76527683;rs12255218;rs12255287;rs12259344;rs78068984;rs147999844;rs11198471;rs12260362;rs12245708;rs11198472;rs74878619;rs78125237;rs11198473;rs11198474;rs11198475;rs11198476;rs11198477;rs11198478;rs12256567	ENSG00000107560	1
2	10:120280001-120320000	10:119840001-119880000	1.89191e-12	HiC	GSE87112	Mesendoderm	intra	rs72837242;rs78191986;rs76527683;rs12255218;rs12255287;rs12259344;rs78068984;rs147999844;rs11198471;rs12260362;rs12245708;rs11198472;rs74878619;rs78125237;rs11198473;rs11198474;rs11198475;rs11198476;rs11198477;rs11198478;rs12256567	NA	0
2	10:120280001-120320000	10:119880001-119920000	1.34976e-12	HiC	GSE87112	Mesendoderm	intra	rs72837242;rs78191986;rs76527683;rs12255218;rs12255287;rs12259344;rs78068984;rs147999844;rs11198471;rs12260362;rs12245708;rs11198472;rs74878619;rs78125237;rs11198473;rs11198474;rs11198475;rs11198476;rs11198477;rs11198478;rs12256567	NA	0
2	10:120280001-120320000	10:119960001-120000000	6.64915e-12	HiC	GSE87112	Mesendoderm	intra	rs72837242;rs78191986;rs76527683;rs12255218;rs12255287;rs12259344;rs78068984;rs147999844;rs11198471;rs12260362;rs12245708;rs11198472;rs74878619;rs78125237;rs11198473;rs11198474;rs11198475;rs11198476;rs11198477;rs11198478;rs12256567	NA	0
2	10:120240001-120280000	10:120000001-120040000	2.84016e-21	HiC	GSE87112	Mesendoderm	intra	rs12767723;rs12242910;rs12244393;rs71475068;rs571867956;rs202048148;rs12260435;rs11198464;rs75622275;rs1878427	NA	0
2	10:120280001-120320000	10:120000001-120040000	1.18888e-76	HiC	GSE87112	Mesendoderm	intra	rs72837242;rs78191986;rs76527683;rs12255218;rs12255287;rs12259344;rs78068984;rs147999844;rs11198471;rs12260362;rs12245708;rs11198472;rs74878619;rs78125237;rs11198473;rs11198474;rs11198475;rs11198476;rs11198477;rs11198478;rs12256567	NA	0
2	10:120320001-120360000	10:120000001-120040000	3.04989e-08	HiC	GSE87112	Mesendoderm	intra	rs117246109;rs201105360;rs116432832;rs79842016;rs75042600;rs55861953;rs35986126;rs542400711;rs55742702;rs114810342;rs55907016;rs75935441;rs116216801;rs115109981;rs117647802;rs116062593;rs41300243;rs1766264;rs1766263;rs116989176;rs1711891	NA	0
2	10:120240001-120280000	10:120040001-120080000	4.22729e-23	HiC	GSE87112	Mesendoderm	intra	rs12767723;rs12242910;rs12244393;rs71475068;rs571867956;rs202048148;rs12260435;rs11198464;rs75622275;rs1878427	NA	0
2	10:120280001-120320000	10:120040001-120080000	3.22606e-81	HiC	GSE87112	Mesendoderm	intra	rs72837242;rs78191986;rs76527683;rs12255218;rs12255287;rs12259344;rs78068984;rs147999844;rs11198471;rs12260362;rs12245708;rs11198472;rs74878619;rs78125237;rs11198473;rs11198474;rs11198475;rs11198476;rs11198477;rs11198478;rs12256567	NA	0
2	10:120280001-120320000	10:120080001-120120000	1.57181e-15	HiC	GSE87112	Mesendoderm	intra	rs72837242;rs78191986;rs76527683;rs12255218;rs12255287;rs12259344;rs78068984;rs147999844;rs11198471;rs12260362;rs12245708;rs11198472;rs74878619;rs78125237;rs11198473;rs11198474;rs11198475;rs11198476;rs11198477;rs11198478;rs12256567	ENSG00000165669	1
2	10:120280001-120320000	10:120120001-120160000	1.34882e-38	HiC	GSE87112	Mesendoderm	intra	rs72837242;rs78191986;rs76527683;rs12255218;rs12255287;rs12259344;rs78068984;rs147999844;rs11198471;rs12260362;rs12245708;rs11198472;rs74878619;rs78125237;rs11198473;rs11198474;rs11198475;rs11198476;rs11198477;rs11198478;rs12256567	NA	0
2	10:120240001-120280000	10:120160001-120200000	9.21753e-09	HiC	GSE87112	Mesendoderm	intra	rs12767723;rs12242910;rs12244393;rs71475068;rs571867956;rs202048148;rs12260435;rs11198464;rs75622275;rs1878427	NA	0
2	10:120280001-120320000	10:120160001-120200000	1.27243e-41	HiC	GSE87112	Mesendoderm	intra	rs72837242;rs78191986;rs76527683;rs12255218;rs12255287;rs12259344;rs78068984;rs147999844;rs11198471;rs12260362;rs12245708;rs11198472;rs74878619;rs78125237;rs11198473;rs11198474;rs11198475;rs11198476;rs11198477;rs11198478;rs12256567	NA	0
2	10:120280001-120320000	10:120200001-120240000	5.81187e-08	HiC	GSE87112	Mesendoderm	intra	rs72837242;rs78191986;rs76527683;rs12255218;rs12255287;rs12259344;rs78068984;rs147999844;rs11198471;rs12260362;rs12245708;rs11198472;rs74878619;rs78125237;rs11198473;rs11198474;rs11198475;rs11198476;rs11198477;rs11198478;rs12256567	NA	0
2	10:120280001-120320000	10:120240001-120280000	9.90764e-47	HiC	GSE87112	Mesendoderm	intra	rs72837242;rs78191986;rs76527683;rs12255218;rs12255287;rs12259344;rs78068984;rs147999844;rs11198471;rs12260362;rs12245708;rs11198472;rs74878619;rs78125237;rs11198473;rs11198474;rs11198475;rs11198476;rs11198477;rs11198478;rs12256567	NA	0
2	10:120320001-120360000	10:120280001-120320000	3.5714e-20	HiC	GSE87112	Mesendoderm	intra	rs117246109;rs201105360;rs116432832;rs79842016;rs75042600;rs55861953;rs35986126;rs542400711;rs55742702;rs114810342;rs55907016;rs75935441;rs116216801;rs115109981;rs117647802;rs116062593;rs41300243;rs1766264;rs1766263;rs116989176;rs1711891	NA	0
2	10:120320001-120360000	10:120440001-120480000	6.12798e-19	HiC	GSE87112	Neural_Progenitor_Cell	intra	rs117246109;rs201105360;rs116432832;rs79842016;rs75042600;rs55861953;rs35986126;rs542400711;rs55742702;rs114810342;rs55907016;rs75935441;rs116216801;rs115109981;rs117647802;rs116062593;rs41300243;rs1766264;rs1766263;rs116989176;rs1711891	NA	0
1	1:153200001-153240000	1:152600001-152640000	2.05637e-08	HiC	GSE87112	Neural_Progenitor_Cell	intra	rs7554353;rs11205236;rs12081567;rs12723408;rs6669600;rs12753856;rs6672400;rs12409595;rs34846977;rs55736513;rs12726323;rs12128109;rs12125683;rs12137890;rs12126968;rs12138015;rs75437404;rs11205246;rs11205247;rs7522467;rs12131158;rs144249469;rs7554266;rs35373632;rs561573077;rs7518709;rs7518712;rs7542150;rs6666892;rs10888545;rs6690615;rs11205254;rs6661601;rs12138538;rs7528877;rs12121144	ENSG00000187223	1
1	1:153200001-153240000	1:152800001-152840000	2.18379e-07	HiC	GSE87112	Neural_Progenitor_Cell	intra	rs7554353;rs11205236;rs12081567;rs12723408;rs6669600;rs12753856;rs6672400;rs12409595;rs34846977;rs55736513;rs12726323;rs12128109;rs12125683;rs12137890;rs12126968;rs12138015;rs75437404;rs11205246;rs11205247;rs7522467;rs12131158;rs144249469;rs7554266;rs35373632;rs561573077;rs7518709;rs7518712;rs7542150;rs6666892;rs10888545;rs6690615;rs11205254;rs6661601;rs12138538;rs7528877;rs12121144	ENSG00000186844:ENSG00000235942	1
2	10:120240001-120280000	10:119160001-119200000	4.06658e-07	HiC	GSE87112	Neural_Progenitor_Cell	intra	rs12767723;rs12242910;rs12244393;rs71475068;rs571867956;rs202048148;rs12260435;rs11198464;rs75622275;rs1878427	NA	0
2	10:120280001-120320000	10:119160001-119200000	4.12501e-12	HiC	GSE87112	Neural_Progenitor_Cell	intra	rs72837242;rs78191986;rs76527683;rs12255218;rs12255287;rs12259344;rs78068984;rs147999844;rs11198471;rs12260362;rs12245708;rs11198472;rs74878619;rs78125237;rs11198473;rs11198474;rs11198475;rs11198476;rs11198477;rs11198478;rs12256567	NA	0
2	10:120240001-120280000	10:119200001-119240000	4.8661e-12	HiC	GSE87112	Neural_Progenitor_Cell	intra	rs12767723;rs12242910;rs12244393;rs71475068;rs571867956;rs202048148;rs12260435;rs11198464;rs75622275;rs1878427	NA	0
2	10:120280001-120320000	10:119200001-119240000	4.06658e-07	HiC	GSE87112	Neural_Progenitor_Cell	intra	rs72837242;rs78191986;rs76527683;rs12255218;rs12255287;rs12259344;rs78068984;rs147999844;rs11198471;rs12260362;rs12245708;rs11198472;rs74878619;rs78125237;rs11198473;rs11198474;rs11198475;rs11198476;rs11198477;rs11198478;rs12256567	NA	0
2	10:120320001-120360000	10:119200001-119240000	8.47681e-07	HiC	GSE87112	Neural_Progenitor_Cell	intra	rs117246109;rs201105360;rs116432832;rs79842016;rs75042600;rs55861953;rs35986126;rs542400711;rs55742702;rs114810342;rs55907016;rs75935441;rs116216801;rs115109981;rs117647802;rs116062593;rs41300243;rs1766264;rs1766263;rs116989176;rs1711891	NA	0
2	10:120240001-120280000	10:119280001-119320000	5.07929e-08	HiC	GSE87112	Neural_Progenitor_Cell	intra	rs12767723;rs12242910;rs12244393;rs71475068;rs571867956;rs202048148;rs12260435;rs11198464;rs75622275;rs1878427	ENSG00000170370	1
1	1:153160001-153200000	1:153200001-153240000	1.29781e-07	HiC	GSE87112	Trophoblast-like_Cell	intra	rs12116563;rs1410858;rs1980909;rs1329098;rs3058228;rs35713450;rs34005908;rs943133;rs1831237;rs1410862;rs7514442	ENSG00000203782	1
1	1:153200001-153240000	1:153240001-153280000	4.21484e-48	HiC	GSE87112	Trophoblast-like_Cell	intra	rs7554353;rs11205236;rs12081567;rs12723408;rs6669600;rs12753856;rs6672400;rs12409595;rs34846977;rs55736513;rs12726323;rs12128109;rs12125683;rs12137890;rs12126968;rs12138015;rs75437404;rs11205246;rs11205247;rs7522467;rs12131158;rs144249469;rs7554266;rs35373632;rs561573077;rs7518709;rs7518712;rs7542150;rs6666892;rs10888545;rs6690615;rs11205254;rs6661601;rs12138538;rs7528877;rs12121144	NA	0
1	1:153200001-153240000	1:153320001-153360000	9.80206e-14	HiC	GSE87112	Trophoblast-like_Cell	intra	rs7554353;rs11205236;rs12081567;rs12723408;rs6669600;rs12753856;rs6672400;rs12409595;rs34846977;rs55736513;rs12726323;rs12128109;rs12125683;rs12137890;rs12126968;rs12138015;rs75437404;rs11205246;rs11205247;rs7522467;rs12131158;rs144249469;rs7554266;rs35373632;rs561573077;rs7518709;rs7518712;rs7542150;rs6666892;rs10888545;rs6690615;rs11205254;rs6661601;rs12138538;rs7528877;rs12121144	ENSG00000163218:ENSG00000163220:ENSG00000163221	1
1	1:153240001-153280000	1:153280001-153320000	3.04129e-08	HiC	GSE87112	Trophoblast-like_Cell	intra	rs12408942;rs10888547;rs72706883;rs72706884	ENSG00000159527	1
1	1:153240001-153280000	1:153320001-153360000	3.55364e-30	HiC	GSE87112	Trophoblast-like_Cell	intra	rs12408942;rs10888547;rs72706883;rs72706884	ENSG00000163218:ENSG00000163220:ENSG00000163221	1
2	10:120240001-120280000	10:120280001-120320000	6.11891e-08	HiC	GSE87112	Trophoblast-like_Cell	intra	rs12767723;rs12242910;rs12244393;rs71475068;rs571867956;rs202048148;rs12260435;rs11198464;rs75622275;rs1878427	NA	0
2	10:120280001-120320000	10:120440001-120480000	3.69581e-27	HiC	GSE87112	Trophoblast-like_Cell	intra	rs72837242;rs78191986;rs76527683;rs12255218;rs12255287;rs12259344;rs78068984;rs147999844;rs11198471;rs12260362;rs12245708;rs11198472;rs74878619;rs78125237;rs11198473;rs11198474;rs11198475;rs11198476;rs11198477;rs11198478;rs12256567	NA	0
2	10:120280001-120320000	10:120520001-120560000	3.21538e-16	HiC	GSE87112	Trophoblast-like_Cell	intra	rs72837242;rs78191986;rs76527683;rs12255218;rs12255287;rs12259344;rs78068984;rs147999844;rs11198471;rs12260362;rs12245708;rs11198472;rs74878619;rs78125237;rs11198473;rs11198474;rs11198475;rs11198476;rs11198477;rs11198478;rs12256567	NA	0
2	10:120280001-120320000	10:120560001-120600000	4.99909e-09	HiC	GSE87112	Trophoblast-like_Cell	intra	rs72837242;rs78191986;rs76527683;rs12255218;rs12255287;rs12259344;rs78068984;rs147999844;rs11198471;rs12260362;rs12245708;rs11198472;rs74878619;rs78125237;rs11198473;rs11198474;rs11198475;rs11198476;rs11198477;rs11198478;rs12256567	NA	0
2	10:120280001-120320000	10:120600001-120640000	1.77523e-12	HiC	GSE87112	Trophoblast-like_Cell	intra	rs72837242;rs78191986;rs76527683;rs12255218;rs12255287;rs12259344;rs78068984;rs147999844;rs11198471;rs12260362;rs12245708;rs11198472;rs74878619;rs78125237;rs11198473;rs11198474;rs11198475;rs11198476;rs11198477;rs11198478;rs12256567	NA	0
2	10:120280001-120320000	10:120720001-120760000	2.63047e-13	HiC	GSE87112	Trophoblast-like_Cell	intra	rs72837242;rs78191986;rs76527683;rs12255218;rs12255287;rs12259344;rs78068984;rs147999844;rs11198471;rs12260362;rs12245708;rs11198472;rs74878619;rs78125237;rs11198473;rs11198474;rs11198475;rs11198476;rs11198477;rs11198478;rs12256567	NA	0
2	10:120320001-120360000	10:120440001-120480000	3.86408e-44	HiC	GSE87112	Trophoblast-like_Cell	intra	rs117246109;rs201105360;rs116432832;rs79842016;rs75042600;rs55861953;rs35986126;rs542400711;rs55742702;rs114810342;rs55907016;rs75935441;rs116216801;rs115109981;rs117647802;rs116062593;rs41300243;rs1766264;rs1766263;rs116989176;rs1711891	NA	0
2	10:120320001-120360000	10:120480001-120520000	2.8965e-08	HiC	GSE87112	Trophoblast-like_Cell	intra	rs117246109;rs201105360;rs116432832;rs79842016;rs75042600;rs55861953;rs35986126;rs542400711;rs55742702;rs114810342;rs55907016;rs75935441;rs116216801;rs115109981;rs117647802;rs116062593;rs41300243;rs1766264;rs1766263;rs116989176;rs1711891	ENSG00000151893	1
2	10:120320001-120360000	10:120560001-120600000	2.03863e-07	HiC	GSE87112	Trophoblast-like_Cell	intra	rs117246109;rs201105360;rs116432832;rs79842016;rs75042600;rs55861953;rs35986126;rs542400711;rs55742702;rs114810342;rs55907016;rs75935441;rs116216801;rs115109981;rs117647802;rs116062593;rs41300243;rs1766264;rs1766263;rs116989176;rs1711891	NA	0
2	10:120320001-120360000	10:120600001-120640000	9.60871e-11	HiC	GSE87112	Trophoblast-like_Cell	intra	rs117246109;rs201105360;rs116432832;rs79842016;rs75042600;rs55861953;rs35986126;rs542400711;rs55742702;rs114810342;rs55907016;rs75935441;rs116216801;rs115109981;rs117647802;rs116062593;rs41300243;rs1766264;rs1766263;rs116989176;rs1711891	NA	0
2	10:120320001-120360000	10:120720001-120760000	5.32663e-10	HiC	GSE87112	Trophoblast-like_Cell	intra	rs117246109;rs201105360;rs116432832;rs79842016;rs75042600;rs55861953;rs35986126;rs542400711;rs55742702;rs114810342;rs55907016;rs75935441;rs116216801;rs115109981;rs117647802;rs116062593;rs41300243;rs1766264;rs1766263;rs116989176;rs1711891	NA	0
2	10:120320001-120360000	10:120760001-120800000	3.92088e-07	HiC	GSE87112	Trophoblast-like_Cell	intra	rs117246109;rs201105360;rs116432832;rs79842016;rs75042600;rs55861953;rs35986126;rs542400711;rs55742702;rs114810342;rs55907016;rs75935441;rs116216801;rs115109981;rs117647802;rs116062593;rs41300243;rs1766264;rs1766263;rs116989176;rs1711891	ENSG00000188613	1
1	1:153200001-153240000	1:151840001-151880000	3.12293e-08	HiC	GSE87112	Trophoblast-like_Cell	intra	rs7554353;rs11205236;rs12081567;rs12723408;rs6669600;rs12753856;rs6672400;rs12409595;rs34846977;rs55736513;rs12726323;rs12128109;rs12125683;rs12137890;rs12126968;rs12138015;rs75437404;rs11205246;rs11205247;rs7522467;rs12131158;rs144249469;rs7554266;rs35373632;rs561573077;rs7518709;rs7518712;rs7542150;rs6666892;rs10888545;rs6690615;rs11205254;rs6661601;rs12138538;rs7528877;rs12121144	NA	0
1	1:153240001-153280000	1:151840001-151880000	2.33944e-10	HiC	GSE87112	Trophoblast-like_Cell	intra	rs12408942;rs10888547;rs72706883;rs72706884	NA	0
1	1:153200001-153240000	1:151880001-151920000	6.02232e-09	HiC	GSE87112	Trophoblast-like_Cell	intra	rs7554353;rs11205236;rs12081567;rs12723408;rs6669600;rs12753856;rs6672400;rs12409595;rs34846977;rs55736513;rs12726323;rs12128109;rs12125683;rs12137890;rs12126968;rs12138015;rs75437404;rs11205246;rs11205247;rs7522467;rs12131158;rs144249469;rs7554266;rs35373632;rs561573077;rs7518709;rs7518712;rs7542150;rs6666892;rs10888545;rs6690615;rs11205254;rs6661601;rs12138538;rs7528877;rs12121144	ENSG00000159445	1
1	1:153240001-153280000	1:151880001-151920000	1.08396e-07	HiC	GSE87112	Trophoblast-like_Cell	intra	rs12408942;rs10888547;rs72706883;rs72706884	ENSG00000159445	1
1	1:153200001-153240000	1:151920001-151960000	5.3285e-08	HiC	GSE87112	Trophoblast-like_Cell	intra	rs7554353;rs11205236;rs12081567;rs12723408;rs6669600;rs12753856;rs6672400;rs12409595;rs34846977;rs55736513;rs12726323;rs12128109;rs12125683;rs12137890;rs12126968;rs12138015;rs75437404;rs11205246;rs11205247;rs7522467;rs12131158;rs144249469;rs7554266;rs35373632;rs561573077;rs7518709;rs7518712;rs7542150;rs6666892;rs10888545;rs6690615;rs11205254;rs6661601;rs12138538;rs7528877;rs12121144	NA	0
1	1:153200001-153240000	1:151960001-152000000	8.12825e-21	HiC	GSE87112	Trophoblast-like_Cell	intra	rs7554353;rs11205236;rs12081567;rs12723408;rs6669600;rs12753856;rs6672400;rs12409595;rs34846977;rs55736513;rs12726323;rs12128109;rs12125683;rs12137890;rs12126968;rs12138015;rs75437404;rs11205246;rs11205247;rs7522467;rs12131158;rs144249469;rs7554266;rs35373632;rs561573077;rs7518709;rs7518712;rs7542150;rs6666892;rs10888545;rs6690615;rs11205254;rs6661601;rs12138538;rs7528877;rs12121144	ENSG00000197747	1
1	1:153240001-153280000	1:151960001-152000000	2.15796e-19	HiC	GSE87112	Trophoblast-like_Cell	intra	rs12408942;rs10888547;rs72706883;rs72706884	ENSG00000197747	1
1	1:153200001-153240000	1:152000001-152040000	1.06566e-07	HiC	GSE87112	Trophoblast-like_Cell	intra	rs7554353;rs11205236;rs12081567;rs12723408;rs6669600;rs12753856;rs6672400;rs12409595;rs34846977;rs55736513;rs12726323;rs12128109;rs12125683;rs12137890;rs12126968;rs12138015;rs75437404;rs11205246;rs11205247;rs7522467;rs12131158;rs144249469;rs7554266;rs35373632;rs561573077;rs7518709;rs7518712;rs7542150;rs6666892;rs10888545;rs6690615;rs11205254;rs6661601;rs12138538;rs7528877;rs12121144	ENSG00000163191	1
1	1:153240001-153280000	1:152000001-152040000	9.60199e-10	HiC	GSE87112	Trophoblast-like_Cell	intra	rs12408942;rs10888547;rs72706883;rs72706884	ENSG00000163191	1
1	1:153160001-153200000	1:152040001-152080000	2.46832e-07	HiC	GSE87112	Trophoblast-like_Cell	intra	rs12116563;rs1410858;rs1980909;rs1329098;rs3058228;rs35713450;rs34005908;rs943133;rs1831237;rs1410862;rs7514442	ENSG00000182898	1
1	1:153200001-153240000	1:152040001-152080000	3.44115e-17	HiC	GSE87112	Trophoblast-like_Cell	intra	rs7554353;rs11205236;rs12081567;rs12723408;rs6669600;rs12753856;rs6672400;rs12409595;rs34846977;rs55736513;rs12726323;rs12128109;rs12125683;rs12137890;rs12126968;rs12138015;rs75437404;rs11205246;rs11205247;rs7522467;rs12131158;rs144249469;rs7554266;rs35373632;rs561573077;rs7518709;rs7518712;rs7542150;rs6666892;rs10888545;rs6690615;rs11205254;rs6661601;rs12138538;rs7528877;rs12121144	ENSG00000182898	1
1	1:153240001-153280000	1:152040001-152080000	1.26635e-18	HiC	GSE87112	Trophoblast-like_Cell	intra	rs12408942;rs10888547;rs72706883;rs72706884	ENSG00000182898	1
1	1:153200001-153240000	1:152080001-152120000	8.04963e-08	HiC	GSE87112	Trophoblast-like_Cell	intra	rs7554353;rs11205236;rs12081567;rs12723408;rs6669600;rs12753856;rs6672400;rs12409595;rs34846977;rs55736513;rs12726323;rs12128109;rs12125683;rs12137890;rs12126968;rs12138015;rs75437404;rs11205246;rs11205247;rs7522467;rs12131158;rs144249469;rs7554266;rs35373632;rs561573077;rs7518709;rs7518712;rs7542150;rs6666892;rs10888545;rs6690615;rs11205254;rs6661601;rs12138538;rs7528877;rs12121144	ENSG00000159450	1
1	1:153200001-153240000	1:152120001-152160000	2.63464e-20	HiC	GSE87112	Trophoblast-like_Cell	intra	rs7554353;rs11205236;rs12081567;rs12723408;rs6669600;rs12753856;rs6672400;rs12409595;rs34846977;rs55736513;rs12726323;rs12128109;rs12125683;rs12137890;rs12126968;rs12138015;rs75437404;rs11205246;rs11205247;rs7522467;rs12131158;rs144249469;rs7554266;rs35373632;rs561573077;rs7518709;rs7518712;rs7542150;rs6666892;rs10888545;rs6690615;rs11205254;rs6661601;rs12138538;rs7528877;rs12121144	ENSG00000215853	1
1	1:153200001-153240000	1:152280001-152320000	1.27793e-10	HiC	GSE87112	Trophoblast-like_Cell	intra	rs7554353;rs11205236;rs12081567;rs12723408;rs6669600;rs12753856;rs6672400;rs12409595;rs34846977;rs55736513;rs12726323;rs12128109;rs12125683;rs12137890;rs12126968;rs12138015;rs75437404;rs11205246;rs11205247;rs7522467;rs12131158;rs144249469;rs7554266;rs35373632;rs561573077;rs7518709;rs7518712;rs7542150;rs6666892;rs10888545;rs6690615;rs11205254;rs6661601;rs12138538;rs7528877;rs12121144	ENSG00000143631	1
1	1:153200001-153240000	1:152440001-152480000	3.13367e-07	HiC	GSE87112	Trophoblast-like_Cell	intra	rs7554353;rs11205236;rs12081567;rs12723408;rs6669600;rs12753856;rs6672400;rs12409595;rs34846977;rs55736513;rs12726323;rs12128109;rs12125683;rs12137890;rs12126968;rs12138015;rs75437404;rs11205246;rs11205247;rs7522467;rs12131158;rs144249469;rs7554266;rs35373632;rs561573077;rs7518709;rs7518712;rs7542150;rs6666892;rs10888545;rs6690615;rs11205254;rs6661601;rs12138538;rs7528877;rs12121144	NA	0
1	1:153200001-153240000	1:152520001-152560000	4.80934e-16	HiC	GSE87112	Trophoblast-like_Cell	intra	rs7554353;rs11205236;rs12081567;rs12723408;rs6669600;rs12753856;rs6672400;rs12409595;rs34846977;rs55736513;rs12726323;rs12128109;rs12125683;rs12137890;rs12126968;rs12138015;rs75437404;rs11205246;rs11205247;rs7522467;rs12131158;rs144249469;rs7554266;rs35373632;rs561573077;rs7518709;rs7518712;rs7542150;rs6666892;rs10888545;rs6690615;rs11205254;rs6661601;rs12138538;rs7528877;rs12121144	ENSG00000185966:ENSG00000163202	1
1	1:153200001-153240000	1:152680001-152720000	9.28743e-10	HiC	GSE87112	Trophoblast-like_Cell	intra	rs7554353;rs11205236;rs12081567;rs12723408;rs6669600;rs12753856;rs6672400;rs12409595;rs34846977;rs55736513;rs12726323;rs12128109;rs12125683;rs12137890;rs12126968;rs12138015;rs75437404;rs11205246;rs11205247;rs7522467;rs12131158;rs144249469;rs7554266;rs35373632;rs561573077;rs7518709;rs7518712;rs7542150;rs6666892;rs10888545;rs6690615;rs11205254;rs6661601;rs12138538;rs7528877;rs12121144	ENSG00000187170:ENSG00000198854	1
1	1:153160001-153200000	1:152800001-152840000	8.68333e-15	HiC	GSE87112	Trophoblast-like_Cell	intra	rs12116563;rs1410858;rs1980909;rs1329098;rs3058228;rs35713450;rs34005908;rs943133;rs1831237;rs1410862;rs7514442	ENSG00000186844:ENSG00000235942	1
1	1:153200001-153240000	1:152800001-152840000	3.15925e-45	HiC	GSE87112	Trophoblast-like_Cell	intra	rs7554353;rs11205236;rs12081567;rs12723408;rs6669600;rs12753856;rs6672400;rs12409595;rs34846977;rs55736513;rs12726323;rs12128109;rs12125683;rs12137890;rs12126968;rs12138015;rs75437404;rs11205246;rs11205247;rs7522467;rs12131158;rs144249469;rs7554266;rs35373632;rs561573077;rs7518709;rs7518712;rs7542150;rs6666892;rs10888545;rs6690615;rs11205254;rs6661601;rs12138538;rs7528877;rs12121144	ENSG00000186844:ENSG00000235942	1
1	1:153240001-153280000	1:152800001-152840000	1.12565e-13	HiC	GSE87112	Trophoblast-like_Cell	intra	rs12408942;rs10888547;rs72706883;rs72706884	ENSG00000186844:ENSG00000235942	1
1	1:153160001-153200000	1:152840001-152880000	1.23659e-10	HiC	GSE87112	Trophoblast-like_Cell	intra	rs12116563;rs1410858;rs1980909;rs1329098;rs3058228;rs35713450;rs34005908;rs943133;rs1831237;rs1410862;rs7514442	ENSG00000163206	1
1	1:153200001-153240000	1:152840001-152880000	2.03494e-18	HiC	GSE87112	Trophoblast-like_Cell	intra	rs7554353;rs11205236;rs12081567;rs12723408;rs6669600;rs12753856;rs6672400;rs12409595;rs34846977;rs55736513;rs12726323;rs12128109;rs12125683;rs12137890;rs12126968;rs12138015;rs75437404;rs11205246;rs11205247;rs7522467;rs12131158;rs144249469;rs7554266;rs35373632;rs561573077;rs7518709;rs7518712;rs7542150;rs6666892;rs10888545;rs6690615;rs11205254;rs6661601;rs12138538;rs7528877;rs12121144	ENSG00000163206	1
1	1:153200001-153240000	1:152880001-152920000	6.52618e-10	HiC	GSE87112	Trophoblast-like_Cell	intra	rs7554353;rs11205236;rs12081567;rs12723408;rs6669600;rs12753856;rs6672400;rs12409595;rs34846977;rs55736513;rs12726323;rs12128109;rs12125683;rs12137890;rs12126968;rs12138015;rs75437404;rs11205246;rs11205247;rs7522467;rs12131158;rs144249469;rs7554266;rs35373632;rs561573077;rs7518709;rs7518712;rs7542150;rs6666892;rs10888545;rs6690615;rs11205254;rs6661601;rs12138538;rs7528877;rs12121144	ENSG00000163207	1
1	1:153160001-153200000	1:152920001-152960000	1.90943e-10	HiC	GSE87112	Trophoblast-like_Cell	intra	rs12116563;rs1410858;rs1980909;rs1329098;rs3058228;rs35713450;rs34005908;rs943133;rs1831237;rs1410862;rs7514442	ENSG00000184148:ENSG00000169474	1
1	1:153200001-153240000	1:152920001-152960000	3.31479e-32	HiC	GSE87112	Trophoblast-like_Cell	intra	rs7554353;rs11205236;rs12081567;rs12723408;rs6669600;rs12753856;rs6672400;rs12409595;rs34846977;rs55736513;rs12726323;rs12128109;rs12125683;rs12137890;rs12126968;rs12138015;rs75437404;rs11205246;rs11205247;rs7522467;rs12131158;rs144249469;rs7554266;rs35373632;rs561573077;rs7518709;rs7518712;rs7542150;rs6666892;rs10888545;rs6690615;rs11205254;rs6661601;rs12138538;rs7528877;rs12121144	ENSG00000184148:ENSG00000169474	1
1	1:153240001-153280000	1:152920001-152960000	2.84324e-10	HiC	GSE87112	Trophoblast-like_Cell	intra	rs12408942;rs10888547;rs72706883;rs72706884	ENSG00000184148:ENSG00000169474	1
1	1:153160001-153200000	1:152960001-153000000	5.4791e-09	HiC	GSE87112	Trophoblast-like_Cell	intra	rs12116563;rs1410858;rs1980909;rs1329098;rs3058228;rs35713450;rs34005908;rs943133;rs1831237;rs1410862;rs7514442	ENSG00000163209	1
1	1:153200001-153240000	1:152960001-153000000	1.84509e-16	HiC	GSE87112	Trophoblast-like_Cell	intra	rs7554353;rs11205236;rs12081567;rs12723408;rs6669600;rs12753856;rs6672400;rs12409595;rs34846977;rs55736513;rs12726323;rs12128109;rs12125683;rs12137890;rs12126968;rs12138015;rs75437404;rs11205246;rs11205247;rs7522467;rs12131158;rs144249469;rs7554266;rs35373632;rs561573077;rs7518709;rs7518712;rs7542150;rs6666892;rs10888545;rs6690615;rs11205254;rs6661601;rs12138538;rs7528877;rs12121144	ENSG00000163209	1
1	1:153240001-153280000	1:152960001-153000000	5.42934e-10	HiC	GSE87112	Trophoblast-like_Cell	intra	rs12408942;rs10888547;rs72706883;rs72706884	ENSG00000163209	1
1	1:153200001-153240000	1:153000001-153040000	3.00917e-12	HiC	GSE87112	Trophoblast-like_Cell	intra	rs7554353;rs11205236;rs12081567;rs12723408;rs6669600;rs12753856;rs6672400;rs12409595;rs34846977;rs55736513;rs12726323;rs12128109;rs12125683;rs12137890;rs12126968;rs12138015;rs75437404;rs11205246;rs11205247;rs7522467;rs12131158;rs144249469;rs7554266;rs35373632;rs561573077;rs7518709;rs7518712;rs7542150;rs6666892;rs10888545;rs6690615;rs11205254;rs6661601;rs12138538;rs7528877;rs12121144	ENSG00000169469:ENSG00000163216:ENSG00000241794	1
1	1:153200001-153240000	1:153080001-153120000	9.85281e-08	HiC	GSE87112	Trophoblast-like_Cell	intra	rs7554353;rs11205236;rs12081567;rs12723408;rs6669600;rs12753856;rs6672400;rs12409595;rs34846977;rs55736513;rs12726323;rs12128109;rs12125683;rs12137890;rs12126968;rs12138015;rs75437404;rs11205246;rs11205247;rs7522467;rs12131158;rs144249469;rs7554266;rs35373632;rs561573077;rs7518709;rs7518712;rs7542150;rs6666892;rs10888545;rs6690615;rs11205254;rs6661601;rs12138538;rs7528877;rs12121144	ENSG00000196805:ENSG00000244094	1
1	1:153200001-153240000	1:153160001-153200000	1.29781e-07	HiC	GSE87112	Trophoblast-like_Cell	intra	rs7554353;rs11205236;rs12081567;rs12723408;rs6669600;rs12753856;rs6672400;rs12409595;rs34846977;rs55736513;rs12726323;rs12128109;rs12125683;rs12137890;rs12126968;rs12138015;rs75437404;rs11205246;rs11205247;rs7522467;rs12131158;rs144249469;rs7554266;rs35373632;rs561573077;rs7518709;rs7518712;rs7542150;rs6666892;rs10888545;rs6690615;rs11205254;rs6661601;rs12138538;rs7528877;rs12121144	ENSG00000203784:ENSG00000203783	1
1	1:153240001-153280000	1:153200001-153240000	4.21484e-48	HiC	GSE87112	Trophoblast-like_Cell	intra	rs12408942;rs10888547;rs72706883;rs72706884	ENSG00000203782	1
2	10:120280001-120320000	10:118400001-118440000	4.31517e-07	HiC	GSE87112	Trophoblast-like_Cell	intra	rs72837242;rs78191986;rs76527683;rs12255218;rs12255287;rs12259344;rs78068984;rs147999844;rs11198471;rs12260362;rs12245708;rs11198472;rs74878619;rs78125237;rs11198473;rs11198474;rs11198475;rs11198476;rs11198477;rs11198478;rs12256567	ENSG00000165863	1
2	10:120240001-120280000	10:119080001-119120000	9.24359e-10	HiC	GSE87112	Trophoblast-like_Cell	intra	rs12767723;rs12242910;rs12244393;rs71475068;rs571867956;rs202048148;rs12260435;rs11198464;rs75622275;rs1878427	NA	0
2	10:120280001-120320000	10:119080001-119120000	1.00867e-09	HiC	GSE87112	Trophoblast-like_Cell	intra	rs72837242;rs78191986;rs76527683;rs12255218;rs12255287;rs12259344;rs78068984;rs147999844;rs11198471;rs12260362;rs12245708;rs11198472;rs74878619;rs78125237;rs11198473;rs11198474;rs11198475;rs11198476;rs11198477;rs11198478;rs12256567	NA	0
2	10:120280001-120320000	10:119160001-119200000	4.08922e-13	HiC	GSE87112	Trophoblast-like_Cell	intra	rs72837242;rs78191986;rs76527683;rs12255218;rs12255287;rs12259344;rs78068984;rs147999844;rs11198471;rs12260362;rs12245708;rs11198472;rs74878619;rs78125237;rs11198473;rs11198474;rs11198475;rs11198476;rs11198477;rs11198478;rs12256567	NA	0
2	10:120240001-120280000	10:119200001-119240000	9.18592e-11	HiC	GSE87112	Trophoblast-like_Cell	intra	rs12767723;rs12242910;rs12244393;rs71475068;rs571867956;rs202048148;rs12260435;rs11198464;rs75622275;rs1878427	NA	0
2	10:120280001-120320000	10:119200001-119240000	4.81584e-16	HiC	GSE87112	Trophoblast-like_Cell	intra	rs72837242;rs78191986;rs76527683;rs12255218;rs12255287;rs12259344;rs78068984;rs147999844;rs11198471;rs12260362;rs12245708;rs11198472;rs74878619;rs78125237;rs11198473;rs11198474;rs11198475;rs11198476;rs11198477;rs11198478;rs12256567	NA	0
2	10:120280001-120320000	10:119240001-119280000	3.0741e-10	HiC	GSE87112	Trophoblast-like_Cell	intra	rs72837242;rs78191986;rs76527683;rs12255218;rs12255287;rs12259344;rs78068984;rs147999844;rs11198471;rs12260362;rs12245708;rs11198472;rs74878619;rs78125237;rs11198473;rs11198474;rs11198475;rs11198476;rs11198477;rs11198478;rs12256567	NA	0
2	10:120280001-120320000	10:119280001-119320000	1.52624e-14	HiC	GSE87112	Trophoblast-like_Cell	intra	rs72837242;rs78191986;rs76527683;rs12255218;rs12255287;rs12259344;rs78068984;rs147999844;rs11198471;rs12260362;rs12245708;rs11198472;rs74878619;rs78125237;rs11198473;rs11198474;rs11198475;rs11198476;rs11198477;rs11198478;rs12256567	ENSG00000170370	1
2	10:120280001-120320000	10:119320001-119360000	3.10777e-13	HiC	GSE87112	Trophoblast-like_Cell	intra	rs72837242;rs78191986;rs76527683;rs12255218;rs12255287;rs12259344;rs78068984;rs147999844;rs11198471;rs12260362;rs12245708;rs11198472;rs74878619;rs78125237;rs11198473;rs11198474;rs11198475;rs11198476;rs11198477;rs11198478;rs12256567	NA	0
2	10:120280001-120320000	10:119360001-119400000	1.32317e-13	HiC	GSE87112	Trophoblast-like_Cell	intra	rs72837242;rs78191986;rs76527683;rs12255218;rs12255287;rs12259344;rs78068984;rs147999844;rs11198471;rs12260362;rs12245708;rs11198472;rs74878619;rs78125237;rs11198473;rs11198474;rs11198475;rs11198476;rs11198477;rs11198478;rs12256567	NA	0
2	10:120280001-120320000	10:120000001-120040000	4.21974e-11	HiC	GSE87112	Trophoblast-like_Cell	intra	rs72837242;rs78191986;rs76527683;rs12255218;rs12255287;rs12259344;rs78068984;rs147999844;rs11198471;rs12260362;rs12245708;rs11198472;rs74878619;rs78125237;rs11198473;rs11198474;rs11198475;rs11198476;rs11198477;rs11198478;rs12256567	NA	0
2	10:120280001-120320000	10:120040001-120080000	1.3867e-09	HiC	GSE87112	Trophoblast-like_Cell	intra	rs72837242;rs78191986;rs76527683;rs12255218;rs12255287;rs12259344;rs78068984;rs147999844;rs11198471;rs12260362;rs12245708;rs11198472;rs74878619;rs78125237;rs11198473;rs11198474;rs11198475;rs11198476;rs11198477;rs11198478;rs12256567	NA	0
2	10:120280001-120320000	10:120240001-120280000	6.11891e-08	HiC	GSE87112	Trophoblast-like_Cell	intra	rs72837242;rs78191986;rs76527683;rs12255218;rs12255287;rs12259344;rs78068984;rs147999844;rs11198471;rs12260362;rs12245708;rs11198472;rs74878619;rs78125237;rs11198473;rs11198474;rs11198475;rs11198476;rs11198477;rs11198478;rs12256567	NA	0
1	1:153160001-153200000	1:153200001-153240000	2.14554e-17	HiC	GSE87112	hESC	intra	rs12116563;rs1410858;rs1980909;rs1329098;rs3058228;rs35713450;rs34005908;rs943133;rs1831237;rs1410862;rs7514442	ENSG00000203782	1
1	1:153200001-153240000	1:153240001-153280000	1.2493e-128	HiC	GSE87112	hESC	intra	rs7554353;rs11205236;rs12081567;rs12723408;rs6669600;rs12753856;rs6672400;rs12409595;rs34846977;rs55736513;rs12726323;rs12128109;rs12125683;rs12137890;rs12126968;rs12138015;rs75437404;rs11205246;rs11205247;rs7522467;rs12131158;rs144249469;rs7554266;rs35373632;rs561573077;rs7518709;rs7518712;rs7542150;rs6666892;rs10888545;rs6690615;rs11205254;rs6661601;rs12138538;rs7528877;rs12121144	NA	0
1	1:153200001-153240000	1:153320001-153360000	3.57863e-14	HiC	GSE87112	hESC	intra	rs7554353;rs11205236;rs12081567;rs12723408;rs6669600;rs12753856;rs6672400;rs12409595;rs34846977;rs55736513;rs12726323;rs12128109;rs12125683;rs12137890;rs12126968;rs12138015;rs75437404;rs11205246;rs11205247;rs7522467;rs12131158;rs144249469;rs7554266;rs35373632;rs561573077;rs7518709;rs7518712;rs7542150;rs6666892;rs10888545;rs6690615;rs11205254;rs6661601;rs12138538;rs7528877;rs12121144	ENSG00000163218:ENSG00000163220:ENSG00000163221	1
1	1:153240001-153280000	1:153320001-153360000	1.1795e-17	HiC	GSE87112	hESC	intra	rs12408942;rs10888547;rs72706883;rs72706884	ENSG00000163218:ENSG00000163220:ENSG00000163221	1
2	10:120240001-120280000	10:120280001-120320000	1.37879e-37	HiC	GSE87112	hESC	intra	rs12767723;rs12242910;rs12244393;rs71475068;rs571867956;rs202048148;rs12260435;rs11198464;rs75622275;rs1878427	NA	0
2	10:120240001-120280000	10:120440001-120480000	1.33239e-11	HiC	GSE87112	hESC	intra	rs12767723;rs12242910;rs12244393;rs71475068;rs571867956;rs202048148;rs12260435;rs11198464;rs75622275;rs1878427	NA	0
2	10:120280001-120320000	10:120440001-120480000	2.60609e-78	HiC	GSE87112	hESC	intra	rs72837242;rs78191986;rs76527683;rs12255218;rs12255287;rs12259344;rs78068984;rs147999844;rs11198471;rs12260362;rs12245708;rs11198472;rs74878619;rs78125237;rs11198473;rs11198474;rs11198475;rs11198476;rs11198477;rs11198478;rs12256567	NA	0
2	10:120280001-120320000	10:120520001-120560000	2.18541e-07	HiC	GSE87112	hESC	intra	rs72837242;rs78191986;rs76527683;rs12255218;rs12255287;rs12259344;rs78068984;rs147999844;rs11198471;rs12260362;rs12245708;rs11198472;rs74878619;rs78125237;rs11198473;rs11198474;rs11198475;rs11198476;rs11198477;rs11198478;rs12256567	NA	0
2	10:120280001-120320000	10:120600001-120640000	4.16432e-16	HiC	GSE87112	hESC	intra	rs72837242;rs78191986;rs76527683;rs12255218;rs12255287;rs12259344;rs78068984;rs147999844;rs11198471;rs12260362;rs12245708;rs11198472;rs74878619;rs78125237;rs11198473;rs11198474;rs11198475;rs11198476;rs11198477;rs11198478;rs12256567	NA	0
2	10:120280001-120320000	10:120720001-120760000	7.51692e-08	HiC	GSE87112	hESC	intra	rs72837242;rs78191986;rs76527683;rs12255218;rs12255287;rs12259344;rs78068984;rs147999844;rs11198471;rs12260362;rs12245708;rs11198472;rs74878619;rs78125237;rs11198473;rs11198474;rs11198475;rs11198476;rs11198477;rs11198478;rs12256567	NA	0
2	10:120320001-120360000	10:120440001-120480000	1.12205e-146	HiC	GSE87112	hESC	intra	rs117246109;rs201105360;rs116432832;rs79842016;rs75042600;rs55861953;rs35986126;rs542400711;rs55742702;rs114810342;rs55907016;rs75935441;rs116216801;rs115109981;rs117647802;rs116062593;rs41300243;rs1766264;rs1766263;rs116989176;rs1711891	NA	0
2	10:120320001-120360000	10:120480001-120520000	7.32606e-16	HiC	GSE87112	hESC	intra	rs117246109;rs201105360;rs116432832;rs79842016;rs75042600;rs55861953;rs35986126;rs542400711;rs55742702;rs114810342;rs55907016;rs75935441;rs116216801;rs115109981;rs117647802;rs116062593;rs41300243;rs1766264;rs1766263;rs116989176;rs1711891	ENSG00000151893	1
2	10:120320001-120360000	10:120520001-120560000	4.05702e-22	HiC	GSE87112	hESC	intra	rs117246109;rs201105360;rs116432832;rs79842016;rs75042600;rs55861953;rs35986126;rs542400711;rs55742702;rs114810342;rs55907016;rs75935441;rs116216801;rs115109981;rs117647802;rs116062593;rs41300243;rs1766264;rs1766263;rs116989176;rs1711891	NA	0
2	10:120320001-120360000	10:120560001-120600000	1.17112e-10	HiC	GSE87112	hESC	intra	rs117246109;rs201105360;rs116432832;rs79842016;rs75042600;rs55861953;rs35986126;rs542400711;rs55742702;rs114810342;rs55907016;rs75935441;rs116216801;rs115109981;rs117647802;rs116062593;rs41300243;rs1766264;rs1766263;rs116989176;rs1711891	NA	0
2	10:120320001-120360000	10:120600001-120640000	3.56424e-24	HiC	GSE87112	hESC	intra	rs117246109;rs201105360;rs116432832;rs79842016;rs75042600;rs55861953;rs35986126;rs542400711;rs55742702;rs114810342;rs55907016;rs75935441;rs116216801;rs115109981;rs117647802;rs116062593;rs41300243;rs1766264;rs1766263;rs116989176;rs1711891	NA	0
2	10:120320001-120360000	10:120640001-120680000	4.27457e-07	HiC	GSE87112	hESC	intra	rs117246109;rs201105360;rs116432832;rs79842016;rs75042600;rs55861953;rs35986126;rs542400711;rs55742702;rs114810342;rs55907016;rs75935441;rs116216801;rs115109981;rs117647802;rs116062593;rs41300243;rs1766264;rs1766263;rs116989176;rs1711891	NA	0
2	10:120320001-120360000	10:120720001-120760000	1.3827e-17	HiC	GSE87112	hESC	intra	rs117246109;rs201105360;rs116432832;rs79842016;rs75042600;rs55861953;rs35986126;rs542400711;rs55742702;rs114810342;rs55907016;rs75935441;rs116216801;rs115109981;rs117647802;rs116062593;rs41300243;rs1766264;rs1766263;rs116989176;rs1711891	NA	0
2	10:120320001-120360000	10:120760001-120800000	1.76345e-10	HiC	GSE87112	hESC	intra	rs117246109;rs201105360;rs116432832;rs79842016;rs75042600;rs55861953;rs35986126;rs542400711;rs55742702;rs114810342;rs55907016;rs75935441;rs116216801;rs115109981;rs117647802;rs116062593;rs41300243;rs1766264;rs1766263;rs116989176;rs1711891	ENSG00000188613	1
1	1:153200001-153240000	1:151720001-151760000	4.50019e-08	HiC	GSE87112	hESC	intra	rs7554353;rs11205236;rs12081567;rs12723408;rs6669600;rs12753856;rs6672400;rs12409595;rs34846977;rs55736513;rs12726323;rs12128109;rs12125683;rs12137890;rs12126968;rs12138015;rs75437404;rs11205246;rs11205247;rs7522467;rs12131158;rs144249469;rs7554266;rs35373632;rs561573077;rs7518709;rs7518712;rs7542150;rs6666892;rs10888545;rs6690615;rs11205254;rs6661601;rs12138538;rs7528877;rs12121144	ENSG00000143436:ENSG00000143450	1
1	1:153240001-153280000	1:151720001-151760000	6.37525e-07	HiC	GSE87112	hESC	intra	rs12408942;rs10888547;rs72706883;rs72706884	ENSG00000143436:ENSG00000143450	1
1	1:153200001-153240000	1:151800001-151840000	7.50459e-14	HiC	GSE87112	hESC	intra	rs7554353;rs11205236;rs12081567;rs12723408;rs6669600;rs12753856;rs6672400;rs12409595;rs34846977;rs55736513;rs12726323;rs12128109;rs12125683;rs12137890;rs12126968;rs12138015;rs75437404;rs11205246;rs11205247;rs7522467;rs12131158;rs144249469;rs7554266;rs35373632;rs561573077;rs7518709;rs7518712;rs7542150;rs6666892;rs10888545;rs6690615;rs11205254;rs6661601;rs12138538;rs7528877;rs12121144	ENSG00000143365:ENSG00000225556:ENSG00000196407	1
1	1:153240001-153280000	1:151800001-151840000	6.98498e-11	HiC	GSE87112	hESC	intra	rs12408942;rs10888547;rs72706883;rs72706884	ENSG00000143365:ENSG00000225556:ENSG00000196407	1
1	1:153160001-153200000	1:151840001-151880000	8.40021e-07	HiC	GSE87112	hESC	intra	rs12116563;rs1410858;rs1980909;rs1329098;rs3058228;rs35713450;rs34005908;rs943133;rs1831237;rs1410862;rs7514442	NA	0
1	1:153200001-153240000	1:151840001-151880000	1.95015e-11	HiC	GSE87112	hESC	intra	rs7554353;rs11205236;rs12081567;rs12723408;rs6669600;rs12753856;rs6672400;rs12409595;rs34846977;rs55736513;rs12726323;rs12128109;rs12125683;rs12137890;rs12126968;rs12138015;rs75437404;rs11205246;rs11205247;rs7522467;rs12131158;rs144249469;rs7554266;rs35373632;rs561573077;rs7518709;rs7518712;rs7542150;rs6666892;rs10888545;rs6690615;rs11205254;rs6661601;rs12138538;rs7528877;rs12121144	NA	0
1	1:153240001-153280000	1:151840001-151880000	2.58232e-23	HiC	GSE87112	hESC	intra	rs12408942;rs10888547;rs72706883;rs72706884	NA	0
1	1:153200001-153240000	1:151880001-151920000	2.98532e-14	HiC	GSE87112	hESC	intra	rs7554353;rs11205236;rs12081567;rs12723408;rs6669600;rs12753856;rs6672400;rs12409595;rs34846977;rs55736513;rs12726323;rs12128109;rs12125683;rs12137890;rs12126968;rs12138015;rs75437404;rs11205246;rs11205247;rs7522467;rs12131158;rs144249469;rs7554266;rs35373632;rs561573077;rs7518709;rs7518712;rs7542150;rs6666892;rs10888545;rs6690615;rs11205254;rs6661601;rs12138538;rs7528877;rs12121144	ENSG00000159445	1
1	1:153240001-153280000	1:151880001-151920000	2.92181e-09	HiC	GSE87112	hESC	intra	rs12408942;rs10888547;rs72706883;rs72706884	ENSG00000159445	1
1	1:153200001-153240000	1:151920001-151960000	3.60269e-10	HiC	GSE87112	hESC	intra	rs7554353;rs11205236;rs12081567;rs12723408;rs6669600;rs12753856;rs6672400;rs12409595;rs34846977;rs55736513;rs12726323;rs12128109;rs12125683;rs12137890;rs12126968;rs12138015;rs75437404;rs11205246;rs11205247;rs7522467;rs12131158;rs144249469;rs7554266;rs35373632;rs561573077;rs7518709;rs7518712;rs7542150;rs6666892;rs10888545;rs6690615;rs11205254;rs6661601;rs12138538;rs7528877;rs12121144	NA	0
1	1:153200001-153240000	1:151960001-152000000	2.01887e-14	HiC	GSE87112	hESC	intra	rs7554353;rs11205236;rs12081567;rs12723408;rs6669600;rs12753856;rs6672400;rs12409595;rs34846977;rs55736513;rs12726323;rs12128109;rs12125683;rs12137890;rs12126968;rs12138015;rs75437404;rs11205246;rs11205247;rs7522467;rs12131158;rs144249469;rs7554266;rs35373632;rs561573077;rs7518709;rs7518712;rs7542150;rs6666892;rs10888545;rs6690615;rs11205254;rs6661601;rs12138538;rs7528877;rs12121144	ENSG00000197747	1
1	1:153240001-153280000	1:151960001-152000000	2.0591e-22	HiC	GSE87112	hESC	intra	rs12408942;rs10888547;rs72706883;rs72706884	ENSG00000197747	1
1	1:153200001-153240000	1:152000001-152040000	2.71364e-15	HiC	GSE87112	hESC	intra	rs7554353;rs11205236;rs12081567;rs12723408;rs6669600;rs12753856;rs6672400;rs12409595;rs34846977;rs55736513;rs12726323;rs12128109;rs12125683;rs12137890;rs12126968;rs12138015;rs75437404;rs11205246;rs11205247;rs7522467;rs12131158;rs144249469;rs7554266;rs35373632;rs561573077;rs7518709;rs7518712;rs7542150;rs6666892;rs10888545;rs6690615;rs11205254;rs6661601;rs12138538;rs7528877;rs12121144	ENSG00000163191	1
1	1:153240001-153280000	1:152000001-152040000	2.87029e-13	HiC	GSE87112	hESC	intra	rs12408942;rs10888547;rs72706883;rs72706884	ENSG00000163191	1
1	1:153160001-153200000	1:152040001-152080000	2.09068e-09	HiC	GSE87112	hESC	intra	rs12116563;rs1410858;rs1980909;rs1329098;rs3058228;rs35713450;rs34005908;rs943133;rs1831237;rs1410862;rs7514442	ENSG00000182898	1
1	1:153200001-153240000	1:152040001-152080000	2.3442e-31	HiC	GSE87112	hESC	intra	rs7554353;rs11205236;rs12081567;rs12723408;rs6669600;rs12753856;rs6672400;rs12409595;rs34846977;rs55736513;rs12726323;rs12128109;rs12125683;rs12137890;rs12126968;rs12138015;rs75437404;rs11205246;rs11205247;rs7522467;rs12131158;rs144249469;rs7554266;rs35373632;rs561573077;rs7518709;rs7518712;rs7542150;rs6666892;rs10888545;rs6690615;rs11205254;rs6661601;rs12138538;rs7528877;rs12121144	ENSG00000182898	1
1	1:153240001-153280000	1:152040001-152080000	4.3528e-17	HiC	GSE87112	hESC	intra	rs12408942;rs10888547;rs72706883;rs72706884	ENSG00000182898	1
1	1:153200001-153240000	1:152080001-152120000	7.14639e-12	HiC	GSE87112	hESC	intra	rs7554353;rs11205236;rs12081567;rs12723408;rs6669600;rs12753856;rs6672400;rs12409595;rs34846977;rs55736513;rs12726323;rs12128109;rs12125683;rs12137890;rs12126968;rs12138015;rs75437404;rs11205246;rs11205247;rs7522467;rs12131158;rs144249469;rs7554266;rs35373632;rs561573077;rs7518709;rs7518712;rs7542150;rs6666892;rs10888545;rs6690615;rs11205254;rs6661601;rs12138538;rs7528877;rs12121144	ENSG00000159450	1
1	1:153240001-153280000	1:152080001-152120000	2.39247e-07	HiC	GSE87112	hESC	intra	rs12408942;rs10888547;rs72706883;rs72706884	ENSG00000159450	1
1	1:153160001-153200000	1:152120001-152160000	5.59649e-08	HiC	GSE87112	hESC	intra	rs12116563;rs1410858;rs1980909;rs1329098;rs3058228;rs35713450;rs34005908;rs943133;rs1831237;rs1410862;rs7514442	ENSG00000215853	1
1	1:153200001-153240000	1:152120001-152160000	4.57079e-31	HiC	GSE87112	hESC	intra	rs7554353;rs11205236;rs12081567;rs12723408;rs6669600;rs12753856;rs6672400;rs12409595;rs34846977;rs55736513;rs12726323;rs12128109;rs12125683;rs12137890;rs12126968;rs12138015;rs75437404;rs11205246;rs11205247;rs7522467;rs12131158;rs144249469;rs7554266;rs35373632;rs561573077;rs7518709;rs7518712;rs7542150;rs6666892;rs10888545;rs6690615;rs11205254;rs6661601;rs12138538;rs7528877;rs12121144	ENSG00000215853	1
1	1:153240001-153280000	1:152120001-152160000	4.3226e-21	HiC	GSE87112	hESC	intra	rs12408942;rs10888547;rs72706883;rs72706884	ENSG00000215853	1
1	1:153200001-153240000	1:152200001-152240000	5.9413e-09	HiC	GSE87112	hESC	intra	rs7554353;rs11205236;rs12081567;rs12723408;rs6669600;rs12753856;rs6672400;rs12409595;rs34846977;rs55736513;rs12726323;rs12128109;rs12125683;rs12137890;rs12126968;rs12138015;rs75437404;rs11205246;rs11205247;rs7522467;rs12131158;rs144249469;rs7554266;rs35373632;rs561573077;rs7518709;rs7518712;rs7542150;rs6666892;rs10888545;rs6690615;rs11205254;rs6661601;rs12138538;rs7528877;rs12121144	NA	0
1	1:153240001-153280000	1:152200001-152240000	5.59649e-08	HiC	GSE87112	hESC	intra	rs12408942;rs10888547;rs72706883;rs72706884	NA	0
1	1:153200001-153240000	1:152280001-152320000	2.12767e-46	HiC	GSE87112	hESC	intra	rs7554353;rs11205236;rs12081567;rs12723408;rs6669600;rs12753856;rs6672400;rs12409595;rs34846977;rs55736513;rs12726323;rs12128109;rs12125683;rs12137890;rs12126968;rs12138015;rs75437404;rs11205246;rs11205247;rs7522467;rs12131158;rs144249469;rs7554266;rs35373632;rs561573077;rs7518709;rs7518712;rs7542150;rs6666892;rs10888545;rs6690615;rs11205254;rs6661601;rs12138538;rs7528877;rs12121144	ENSG00000143631	1
1	1:153240001-153280000	1:152280001-152320000	3.30282e-26	HiC	GSE87112	hESC	intra	rs12408942;rs10888547;rs72706883;rs72706884	ENSG00000143631	1
1	1:153200001-153240000	1:152320001-152360000	9.0599e-21	HiC	GSE87112	hESC	intra	rs7554353;rs11205236;rs12081567;rs12723408;rs6669600;rs12753856;rs6672400;rs12409595;rs34846977;rs55736513;rs12726323;rs12128109;rs12125683;rs12137890;rs12126968;rs12138015;rs75437404;rs11205246;rs11205247;rs7522467;rs12131158;rs144249469;rs7554266;rs35373632;rs561573077;rs7518709;rs7518712;rs7542150;rs6666892;rs10888545;rs6690615;rs11205254;rs6661601;rs12138538;rs7528877;rs12121144	ENSG00000143520	1
1	1:153240001-153280000	1:152320001-152360000	4.65939e-07	HiC	GSE87112	hESC	intra	rs12408942;rs10888547;rs72706883;rs72706884	ENSG00000143520	1
1	1:153160001-153200000	1:152360001-152400000	1.68445e-08	HiC	GSE87112	hESC	intra	rs12116563;rs1410858;rs1980909;rs1329098;rs3058228;rs35713450;rs34005908;rs943133;rs1831237;rs1410862;rs7514442	ENSG00000143536	1
1	1:153200001-153240000	1:152360001-152400000	8.37775e-19	HiC	GSE87112	hESC	intra	rs7554353;rs11205236;rs12081567;rs12723408;rs6669600;rs12753856;rs6672400;rs12409595;rs34846977;rs55736513;rs12726323;rs12128109;rs12125683;rs12137890;rs12126968;rs12138015;rs75437404;rs11205246;rs11205247;rs7522467;rs12131158;rs144249469;rs7554266;rs35373632;rs561573077;rs7518709;rs7518712;rs7542150;rs6666892;rs10888545;rs6690615;rs11205254;rs6661601;rs12138538;rs7528877;rs12121144	ENSG00000143536	1
1	1:153240001-153280000	1:152360001-152400000	1.30961e-11	HiC	GSE87112	hESC	intra	rs12408942;rs10888547;rs72706883;rs72706884	ENSG00000143536	1
1	1:153200001-153240000	1:152400001-152440000	5.04139e-14	HiC	GSE87112	hESC	intra	rs7554353;rs11205236;rs12081567;rs12723408;rs6669600;rs12753856;rs6672400;rs12409595;rs34846977;rs55736513;rs12726323;rs12128109;rs12125683;rs12137890;rs12126968;rs12138015;rs75437404;rs11205246;rs11205247;rs7522467;rs12131158;rs144249469;rs7554266;rs35373632;rs561573077;rs7518709;rs7518712;rs7542150;rs6666892;rs10888545;rs6690615;rs11205254;rs6661601;rs12138538;rs7528877;rs12121144	NA	0
1	1:153240001-153280000	1:152400001-152440000	1.71666e-11	HiC	GSE87112	hESC	intra	rs12408942;rs10888547;rs72706883;rs72706884	NA	0
1	1:153200001-153240000	1:152440001-152480000	9.51108e-14	HiC	GSE87112	hESC	intra	rs7554353;rs11205236;rs12081567;rs12723408;rs6669600;rs12753856;rs6672400;rs12409595;rs34846977;rs55736513;rs12726323;rs12128109;rs12125683;rs12137890;rs12126968;rs12138015;rs75437404;rs11205246;rs11205247;rs7522467;rs12131158;rs144249469;rs7554266;rs35373632;rs561573077;rs7518709;rs7518712;rs7542150;rs6666892;rs10888545;rs6690615;rs11205254;rs6661601;rs12138538;rs7528877;rs12121144	NA	0
1	1:153240001-153280000	1:152440001-152480000	1.68445e-08	HiC	GSE87112	hESC	intra	rs12408942;rs10888547;rs72706883;rs72706884	NA	0
1	1:153200001-153240000	1:152480001-152520000	7.58383e-25	HiC	GSE87112	hESC	intra	rs7554353;rs11205236;rs12081567;rs12723408;rs6669600;rs12753856;rs6672400;rs12409595;rs34846977;rs55736513;rs12726323;rs12128109;rs12125683;rs12137890;rs12126968;rs12138015;rs75437404;rs11205246;rs11205247;rs7522467;rs12131158;rs144249469;rs7554266;rs35373632;rs561573077;rs7518709;rs7518712;rs7542150;rs6666892;rs10888545;rs6690615;rs11205254;rs6661601;rs12138538;rs7528877;rs12121144	ENSG00000186207:ENSG00000169509	1
1	1:153240001-153280000	1:152480001-152520000	1.00631e-10	HiC	GSE87112	hESC	intra	rs12408942;rs10888547;rs72706883;rs72706884	ENSG00000186207:ENSG00000169509	1
1	1:153160001-153200000	1:152520001-152560000	2.25464e-14	HiC	GSE87112	hESC	intra	rs12116563;rs1410858;rs1980909;rs1329098;rs3058228;rs35713450;rs34005908;rs943133;rs1831237;rs1410862;rs7514442	ENSG00000185966:ENSG00000163202	1
1	1:153200001-153240000	1:152520001-152560000	3.97703e-26	HiC	GSE87112	hESC	intra	rs7554353;rs11205236;rs12081567;rs12723408;rs6669600;rs12753856;rs6672400;rs12409595;rs34846977;rs55736513;rs12726323;rs12128109;rs12125683;rs12137890;rs12126968;rs12138015;rs75437404;rs11205246;rs11205247;rs7522467;rs12131158;rs144249469;rs7554266;rs35373632;rs561573077;rs7518709;rs7518712;rs7542150;rs6666892;rs10888545;rs6690615;rs11205254;rs6661601;rs12138538;rs7528877;rs12121144	ENSG00000185966:ENSG00000163202	1
1	1:153240001-153280000	1:152520001-152560000	1.59274e-12	HiC	GSE87112	hESC	intra	rs12408942;rs10888547;rs72706883;rs72706884	ENSG00000185966:ENSG00000163202	1
1	1:153160001-153200000	1:152600001-152640000	1.38171e-10	HiC	GSE87112	hESC	intra	rs12116563;rs1410858;rs1980909;rs1329098;rs3058228;rs35713450;rs34005908;rs943133;rs1831237;rs1410862;rs7514442	ENSG00000187223	1
1	1:153200001-153240000	1:152600001-152640000	1.48964e-23	HiC	GSE87112	hESC	intra	rs7554353;rs11205236;rs12081567;rs12723408;rs6669600;rs12753856;rs6672400;rs12409595;rs34846977;rs55736513;rs12726323;rs12128109;rs12125683;rs12137890;rs12126968;rs12138015;rs75437404;rs11205246;rs11205247;rs7522467;rs12131158;rs144249469;rs7554266;rs35373632;rs561573077;rs7518709;rs7518712;rs7542150;rs6666892;rs10888545;rs6690615;rs11205254;rs6661601;rs12138538;rs7528877;rs12121144	ENSG00000187223	1
1	1:153240001-153280000	1:152600001-152640000	1.39652e-16	HiC	GSE87112	hESC	intra	rs12408942;rs10888547;rs72706883;rs72706884	ENSG00000187223	1
1	1:153200001-153240000	1:152680001-152720000	1.20664e-19	HiC	GSE87112	hESC	intra	rs7554353;rs11205236;rs12081567;rs12723408;rs6669600;rs12753856;rs6672400;rs12409595;rs34846977;rs55736513;rs12726323;rs12128109;rs12125683;rs12137890;rs12126968;rs12138015;rs75437404;rs11205246;rs11205247;rs7522467;rs12131158;rs144249469;rs7554266;rs35373632;rs561573077;rs7518709;rs7518712;rs7542150;rs6666892;rs10888545;rs6690615;rs11205254;rs6661601;rs12138538;rs7528877;rs12121144	ENSG00000187170:ENSG00000198854	1
1	1:153240001-153280000	1:152680001-152720000	3.2568e-08	HiC	GSE87112	hESC	intra	rs12408942;rs10888547;rs72706883;rs72706884	ENSG00000187170:ENSG00000198854	1
1	1:153200001-153240000	1:152720001-152760000	6.46508e-10	HiC	GSE87112	hESC	intra	rs7554353;rs11205236;rs12081567;rs12723408;rs6669600;rs12753856;rs6672400;rs12409595;rs34846977;rs55736513;rs12726323;rs12128109;rs12125683;rs12137890;rs12126968;rs12138015;rs75437404;rs11205246;rs11205247;rs7522467;rs12131158;rs144249469;rs7554266;rs35373632;rs561573077;rs7518709;rs7518712;rs7542150;rs6666892;rs10888545;rs6690615;rs11205254;rs6661601;rs12138538;rs7528877;rs12121144	ENSG00000203786:ENSG00000240386:ENSG00000186226	1
1	1:153160001-153200000	1:152800001-152840000	2.17161e-57	HiC	GSE87112	hESC	intra	rs12116563;rs1410858;rs1980909;rs1329098;rs3058228;rs35713450;rs34005908;rs943133;rs1831237;rs1410862;rs7514442	ENSG00000186844:ENSG00000235942	1
1	1:153200001-153240000	1:152800001-152840000	3.01968e-95	HiC	GSE87112	hESC	intra	rs7554353;rs11205236;rs12081567;rs12723408;rs6669600;rs12753856;rs6672400;rs12409595;rs34846977;rs55736513;rs12726323;rs12128109;rs12125683;rs12137890;rs12126968;rs12138015;rs75437404;rs11205246;rs11205247;rs7522467;rs12131158;rs144249469;rs7554266;rs35373632;rs561573077;rs7518709;rs7518712;rs7542150;rs6666892;rs10888545;rs6690615;rs11205254;rs6661601;rs12138538;rs7528877;rs12121144	ENSG00000186844:ENSG00000235942	1
1	1:153240001-153280000	1:152800001-152840000	1.48037e-39	HiC	GSE87112	hESC	intra	rs12408942;rs10888547;rs72706883;rs72706884	ENSG00000186844:ENSG00000235942	1
1	1:153160001-153200000	1:152840001-152880000	1.97112e-28	HiC	GSE87112	hESC	intra	rs12116563;rs1410858;rs1980909;rs1329098;rs3058228;rs35713450;rs34005908;rs943133;rs1831237;rs1410862;rs7514442	ENSG00000163206	1
1	1:153200001-153240000	1:152840001-152880000	3.55943e-77	HiC	GSE87112	hESC	intra	rs7554353;rs11205236;rs12081567;rs12723408;rs6669600;rs12753856;rs6672400;rs12409595;rs34846977;rs55736513;rs12726323;rs12128109;rs12125683;rs12137890;rs12126968;rs12138015;rs75437404;rs11205246;rs11205247;rs7522467;rs12131158;rs144249469;rs7554266;rs35373632;rs561573077;rs7518709;rs7518712;rs7542150;rs6666892;rs10888545;rs6690615;rs11205254;rs6661601;rs12138538;rs7528877;rs12121144	ENSG00000163206	1
1	1:153240001-153280000	1:152840001-152880000	1.5572e-22	HiC	GSE87112	hESC	intra	rs12408942;rs10888547;rs72706883;rs72706884	ENSG00000163206	1
1	1:153160001-153200000	1:152880001-152920000	5.32298e-27	HiC	GSE87112	hESC	intra	rs12116563;rs1410858;rs1980909;rs1329098;rs3058228;rs35713450;rs34005908;rs943133;rs1831237;rs1410862;rs7514442	ENSG00000163207	1
1	1:153200001-153240000	1:152880001-152920000	5.39234e-54	HiC	GSE87112	hESC	intra	rs7554353;rs11205236;rs12081567;rs12723408;rs6669600;rs12753856;rs6672400;rs12409595;rs34846977;rs55736513;rs12726323;rs12128109;rs12125683;rs12137890;rs12126968;rs12138015;rs75437404;rs11205246;rs11205247;rs7522467;rs12131158;rs144249469;rs7554266;rs35373632;rs561573077;rs7518709;rs7518712;rs7542150;rs6666892;rs10888545;rs6690615;rs11205254;rs6661601;rs12138538;rs7528877;rs12121144	ENSG00000163207	1
1	1:153240001-153280000	1:152880001-152920000	2.51297e-23	HiC	GSE87112	hESC	intra	rs12408942;rs10888547;rs72706883;rs72706884	ENSG00000163207	1
1	1:153160001-153200000	1:152920001-152960000	7.98855e-51	HiC	GSE87112	hESC	intra	rs12116563;rs1410858;rs1980909;rs1329098;rs3058228;rs35713450;rs34005908;rs943133;rs1831237;rs1410862;rs7514442	ENSG00000184148:ENSG00000169474	1
1	1:153200001-153240000	1:152920001-152960000	1.53583e-93	HiC	GSE87112	hESC	intra	rs7554353;rs11205236;rs12081567;rs12723408;rs6669600;rs12753856;rs6672400;rs12409595;rs34846977;rs55736513;rs12726323;rs12128109;rs12125683;rs12137890;rs12126968;rs12138015;rs75437404;rs11205246;rs11205247;rs7522467;rs12131158;rs144249469;rs7554266;rs35373632;rs561573077;rs7518709;rs7518712;rs7542150;rs6666892;rs10888545;rs6690615;rs11205254;rs6661601;rs12138538;rs7528877;rs12121144	ENSG00000184148:ENSG00000169474	1
1	1:153240001-153280000	1:152920001-152960000	1.07312e-47	HiC	GSE87112	hESC	intra	rs12408942;rs10888547;rs72706883;rs72706884	ENSG00000184148:ENSG00000169474	1
1	1:153160001-153200000	1:152960001-153000000	6.93861e-32	HiC	GSE87112	hESC	intra	rs12116563;rs1410858;rs1980909;rs1329098;rs3058228;rs35713450;rs34005908;rs943133;rs1831237;rs1410862;rs7514442	ENSG00000163209	1
1	1:153200001-153240000	1:152960001-153000000	6.6869e-49	HiC	GSE87112	hESC	intra	rs7554353;rs11205236;rs12081567;rs12723408;rs6669600;rs12753856;rs6672400;rs12409595;rs34846977;rs55736513;rs12726323;rs12128109;rs12125683;rs12137890;rs12126968;rs12138015;rs75437404;rs11205246;rs11205247;rs7522467;rs12131158;rs144249469;rs7554266;rs35373632;rs561573077;rs7518709;rs7518712;rs7542150;rs6666892;rs10888545;rs6690615;rs11205254;rs6661601;rs12138538;rs7528877;rs12121144	ENSG00000163209	1
1	1:153240001-153280000	1:152960001-153000000	1.2358e-37	HiC	GSE87112	hESC	intra	rs12408942;rs10888547;rs72706883;rs72706884	ENSG00000163209	1
1	1:153160001-153200000	1:153000001-153040000	1.75712e-08	HiC	GSE87112	hESC	intra	rs12116563;rs1410858;rs1980909;rs1329098;rs3058228;rs35713450;rs34005908;rs943133;rs1831237;rs1410862;rs7514442	ENSG00000169469:ENSG00000163216:ENSG00000241794	1
1	1:153200001-153240000	1:153000001-153040000	6.24601e-26	HiC	GSE87112	hESC	intra	rs7554353;rs11205236;rs12081567;rs12723408;rs6669600;rs12753856;rs6672400;rs12409595;rs34846977;rs55736513;rs12726323;rs12128109;rs12125683;rs12137890;rs12126968;rs12138015;rs75437404;rs11205246;rs11205247;rs7522467;rs12131158;rs144249469;rs7554266;rs35373632;rs561573077;rs7518709;rs7518712;rs7542150;rs6666892;rs10888545;rs6690615;rs11205254;rs6661601;rs12138538;rs7528877;rs12121144	ENSG00000169469:ENSG00000163216:ENSG00000241794	1
1	1:153240001-153280000	1:153000001-153040000	1.42812e-10	HiC	GSE87112	hESC	intra	rs12408942;rs10888547;rs72706883;rs72706884	ENSG00000169469:ENSG00000163216:ENSG00000241794	1
1	1:153200001-153240000	1:153080001-153120000	3.62257e-17	HiC	GSE87112	hESC	intra	rs7554353;rs11205236;rs12081567;rs12723408;rs6669600;rs12753856;rs6672400;rs12409595;rs34846977;rs55736513;rs12726323;rs12128109;rs12125683;rs12137890;rs12126968;rs12138015;rs75437404;rs11205246;rs11205247;rs7522467;rs12131158;rs144249469;rs7554266;rs35373632;rs561573077;rs7518709;rs7518712;rs7542150;rs6666892;rs10888545;rs6690615;rs11205254;rs6661601;rs12138538;rs7528877;rs12121144	ENSG00000196805:ENSG00000244094	1
1	1:153200001-153240000	1:153120001-153160000	2.95356e-16	HiC	GSE87112	hESC	intra	rs7554353;rs11205236;rs12081567;rs12723408;rs6669600;rs12753856;rs6672400;rs12409595;rs34846977;rs55736513;rs12726323;rs12128109;rs12125683;rs12137890;rs12126968;rs12138015;rs75437404;rs11205246;rs11205247;rs7522467;rs12131158;rs144249469;rs7554266;rs35373632;rs561573077;rs7518709;rs7518712;rs7542150;rs6666892;rs10888545;rs6690615;rs11205254;rs6661601;rs12138538;rs7528877;rs12121144	ENSG00000159516	1
1	1:153240001-153280000	1:153120001-153160000	3.80145e-07	HiC	GSE87112	hESC	intra	rs12408942;rs10888547;rs72706883;rs72706884	ENSG00000159516	1
1	1:153200001-153240000	1:153160001-153200000	2.14554e-17	HiC	GSE87112	hESC	intra	rs7554353;rs11205236;rs12081567;rs12723408;rs6669600;rs12753856;rs6672400;rs12409595;rs34846977;rs55736513;rs12726323;rs12128109;rs12125683;rs12137890;rs12126968;rs12138015;rs75437404;rs11205246;rs11205247;rs7522467;rs12131158;rs144249469;rs7554266;rs35373632;rs561573077;rs7518709;rs7518712;rs7542150;rs6666892;rs10888545;rs6690615;rs11205254;rs6661601;rs12138538;rs7528877;rs12121144	ENSG00000203784:ENSG00000203783	1
1	1:153240001-153280000	1:153200001-153240000	1.2493e-128	HiC	GSE87112	hESC	intra	rs12408942;rs10888547;rs72706883;rs72706884	ENSG00000203782	1
2	10:120280001-120320000	10:118880001-118920000	3.14804e-08	HiC	GSE87112	hESC	intra	rs72837242;rs78191986;rs76527683;rs12255218;rs12255287;rs12259344;rs78068984;rs147999844;rs11198471;rs12260362;rs12245708;rs11198472;rs74878619;rs78125237;rs11198473;rs11198474;rs11198475;rs11198476;rs11198477;rs11198478;rs12256567	ENSG00000187164:ENSG00000148704	1
2	10:120240001-120280000	10:118920001-118960000	3.30929e-08	HiC	GSE87112	hESC	intra	rs12767723;rs12242910;rs12244393;rs71475068;rs571867956;rs202048148;rs12260435;rs11198464;rs75622275;rs1878427	ENSG00000186795	1
2	10:120280001-120320000	10:118920001-118960000	4.18585e-16	HiC	GSE87112	hESC	intra	rs72837242;rs78191986;rs76527683;rs12255218;rs12255287;rs12259344;rs78068984;rs147999844;rs11198471;rs12260362;rs12245708;rs11198472;rs74878619;rs78125237;rs11198473;rs11198474;rs11198475;rs11198476;rs11198477;rs11198478;rs12256567	ENSG00000186795	1
2	10:120320001-120360000	10:118920001-118960000	8.66536e-07	HiC	GSE87112	hESC	intra	rs117246109;rs201105360;rs116432832;rs79842016;rs75042600;rs55861953;rs35986126;rs542400711;rs55742702;rs114810342;rs55907016;rs75935441;rs116216801;rs115109981;rs117647802;rs116062593;rs41300243;rs1766264;rs1766263;rs116989176;rs1711891	ENSG00000186795	1
2	10:120240001-120280000	10:119000001-119040000	1.71375e-08	HiC	GSE87112	hESC	intra	rs12767723;rs12242910;rs12244393;rs71475068;rs571867956;rs202048148;rs12260435;rs11198464;rs75622275;rs1878427	ENSG00000165646	1
2	10:120280001-120320000	10:119000001-119040000	1.87835e-23	HiC	GSE87112	hESC	intra	rs72837242;rs78191986;rs76527683;rs12255218;rs12255287;rs12259344;rs78068984;rs147999844;rs11198471;rs12260362;rs12245708;rs11198472;rs74878619;rs78125237;rs11198473;rs11198474;rs11198475;rs11198476;rs11198477;rs11198478;rs12256567	ENSG00000165646	1
2	10:120320001-120360000	10:119000001-119040000	8.16238e-07	HiC	GSE87112	hESC	intra	rs117246109;rs201105360;rs116432832;rs79842016;rs75042600;rs55861953;rs35986126;rs542400711;rs55742702;rs114810342;rs55907016;rs75935441;rs116216801;rs115109981;rs117647802;rs116062593;rs41300243;rs1766264;rs1766263;rs116989176;rs1711891	ENSG00000165646	1
2	10:120280001-120320000	10:119040001-119080000	1.87347e-10	HiC	GSE87112	hESC	intra	rs72837242;rs78191986;rs76527683;rs12255218;rs12255287;rs12259344;rs78068984;rs147999844;rs11198471;rs12260362;rs12245708;rs11198472;rs74878619;rs78125237;rs11198473;rs11198474;rs11198475;rs11198476;rs11198477;rs11198478;rs12256567	NA	0
2	10:120280001-120320000	10:119080001-119120000	1.6941e-14	HiC	GSE87112	hESC	intra	rs72837242;rs78191986;rs76527683;rs12255218;rs12255287;rs12259344;rs78068984;rs147999844;rs11198471;rs12260362;rs12245708;rs11198472;rs74878619;rs78125237;rs11198473;rs11198474;rs11198475;rs11198476;rs11198477;rs11198478;rs12256567	NA	0
2	10:120240001-120280000	10:119160001-119200000	9.06311e-12	HiC	GSE87112	hESC	intra	rs12767723;rs12242910;rs12244393;rs71475068;rs571867956;rs202048148;rs12260435;rs11198464;rs75622275;rs1878427	NA	0
2	10:120280001-120320000	10:119160001-119200000	2.03022e-19	HiC	GSE87112	hESC	intra	rs72837242;rs78191986;rs76527683;rs12255218;rs12255287;rs12259344;rs78068984;rs147999844;rs11198471;rs12260362;rs12245708;rs11198472;rs74878619;rs78125237;rs11198473;rs11198474;rs11198475;rs11198476;rs11198477;rs11198478;rs12256567	NA	0
2	10:120320001-120360000	10:119160001-119200000	7.47883e-07	HiC	GSE87112	hESC	intra	rs117246109;rs201105360;rs116432832;rs79842016;rs75042600;rs55861953;rs35986126;rs542400711;rs55742702;rs114810342;rs55907016;rs75935441;rs116216801;rs115109981;rs117647802;rs116062593;rs41300243;rs1766264;rs1766263;rs116989176;rs1711891	NA	0
2	10:120240001-120280000	10:119200001-119240000	4.64205e-09	HiC	GSE87112	hESC	intra	rs12767723;rs12242910;rs12244393;rs71475068;rs571867956;rs202048148;rs12260435;rs11198464;rs75622275;rs1878427	NA	0
2	10:120280001-120320000	10:119200001-119240000	6.07964e-29	HiC	GSE87112	hESC	intra	rs72837242;rs78191986;rs76527683;rs12255218;rs12255287;rs12259344;rs78068984;rs147999844;rs11198471;rs12260362;rs12245708;rs11198472;rs74878619;rs78125237;rs11198473;rs11198474;rs11198475;rs11198476;rs11198477;rs11198478;rs12256567	NA	0
2	10:120280001-120320000	10:119240001-119280000	2.61096e-13	HiC	GSE87112	hESC	intra	rs72837242;rs78191986;rs76527683;rs12255218;rs12255287;rs12259344;rs78068984;rs147999844;rs11198471;rs12260362;rs12245708;rs11198472;rs74878619;rs78125237;rs11198473;rs11198474;rs11198475;rs11198476;rs11198477;rs11198478;rs12256567	NA	0
2	10:120280001-120320000	10:119280001-119320000	7.2592e-21	HiC	GSE87112	hESC	intra	rs72837242;rs78191986;rs76527683;rs12255218;rs12255287;rs12259344;rs78068984;rs147999844;rs11198471;rs12260362;rs12245708;rs11198472;rs74878619;rs78125237;rs11198473;rs11198474;rs11198475;rs11198476;rs11198477;rs11198478;rs12256567	ENSG00000170370	1
2	10:120240001-120280000	10:119320001-119360000	4.19048e-18	HiC	GSE87112	hESC	intra	rs12767723;rs12242910;rs12244393;rs71475068;rs571867956;rs202048148;rs12260435;rs11198464;rs75622275;rs1878427	NA	0
2	10:120280001-120320000	10:119320001-119360000	1.40026e-26	HiC	GSE87112	hESC	intra	rs72837242;rs78191986;rs76527683;rs12255218;rs12255287;rs12259344;rs78068984;rs147999844;rs11198471;rs12260362;rs12245708;rs11198472;rs74878619;rs78125237;rs11198473;rs11198474;rs11198475;rs11198476;rs11198477;rs11198478;rs12256567	NA	0
2	10:120240001-120280000	10:119360001-119400000	2.04598e-09	HiC	GSE87112	hESC	intra	rs12767723;rs12242910;rs12244393;rs71475068;rs571867956;rs202048148;rs12260435;rs11198464;rs75622275;rs1878427	NA	0
2	10:120280001-120320000	10:119360001-119400000	5.2242e-15	HiC	GSE87112	hESC	intra	rs72837242;rs78191986;rs76527683;rs12255218;rs12255287;rs12259344;rs78068984;rs147999844;rs11198471;rs12260362;rs12245708;rs11198472;rs74878619;rs78125237;rs11198473;rs11198474;rs11198475;rs11198476;rs11198477;rs11198478;rs12256567	NA	0
2	10:120240001-120280000	10:119400001-119440000	4.15076e-13	HiC	GSE87112	hESC	intra	rs12767723;rs12242910;rs12244393;rs71475068;rs571867956;rs202048148;rs12260435;rs11198464;rs75622275;rs1878427	NA	0
2	10:120280001-120320000	10:119400001-119440000	1.98895e-12	HiC	GSE87112	hESC	intra	rs72837242;rs78191986;rs76527683;rs12255218;rs12255287;rs12259344;rs78068984;rs147999844;rs11198471;rs12260362;rs12245708;rs11198472;rs74878619;rs78125237;rs11198473;rs11198474;rs11198475;rs11198476;rs11198477;rs11198478;rs12256567	NA	0
2	10:120280001-120320000	10:119440001-119480000	1.17014e-12	HiC	GSE87112	hESC	intra	rs72837242;rs78191986;rs76527683;rs12255218;rs12255287;rs12259344;rs78068984;rs147999844;rs11198471;rs12260362;rs12245708;rs11198472;rs74878619;rs78125237;rs11198473;rs11198474;rs11198475;rs11198476;rs11198477;rs11198478;rs12256567	NA	0
2	10:120240001-120280000	10:119480001-119520000	3.48748e-08	HiC	GSE87112	hESC	intra	rs12767723;rs12242910;rs12244393;rs71475068;rs571867956;rs202048148;rs12260435;rs11198464;rs75622275;rs1878427	NA	0
2	10:120280001-120320000	10:119480001-119520000	6.69683e-10	HiC	GSE87112	hESC	intra	rs72837242;rs78191986;rs76527683;rs12255218;rs12255287;rs12259344;rs78068984;rs147999844;rs11198471;rs12260362;rs12245708;rs11198472;rs74878619;rs78125237;rs11198473;rs11198474;rs11198475;rs11198476;rs11198477;rs11198478;rs12256567	NA	0
2	10:120280001-120320000	10:119520001-119560000	8.3854e-14	HiC	GSE87112	hESC	intra	rs72837242;rs78191986;rs76527683;rs12255218;rs12255287;rs12259344;rs78068984;rs147999844;rs11198471;rs12260362;rs12245708;rs11198472;rs74878619;rs78125237;rs11198473;rs11198474;rs11198475;rs11198476;rs11198477;rs11198478;rs12256567	NA	0
2	10:120280001-120320000	10:119720001-119760000	2.72143e-10	HiC	GSE87112	hESC	intra	rs72837242;rs78191986;rs76527683;rs12255218;rs12255287;rs12259344;rs78068984;rs147999844;rs11198471;rs12260362;rs12245708;rs11198472;rs74878619;rs78125237;rs11198473;rs11198474;rs11198475;rs11198476;rs11198477;rs11198478;rs12256567	NA	0
2	10:120280001-120320000	10:119760001-119800000	2.0046e-22	HiC	GSE87112	hESC	intra	rs72837242;rs78191986;rs76527683;rs12255218;rs12255287;rs12259344;rs78068984;rs147999844;rs11198471;rs12260362;rs12245708;rs11198472;rs74878619;rs78125237;rs11198473;rs11198474;rs11198475;rs11198476;rs11198477;rs11198478;rs12256567	NA	0
2	10:120280001-120320000	10:119840001-119880000	4.4012e-12	HiC	GSE87112	hESC	intra	rs72837242;rs78191986;rs76527683;rs12255218;rs12255287;rs12259344;rs78068984;rs147999844;rs11198471;rs12260362;rs12245708;rs11198472;rs74878619;rs78125237;rs11198473;rs11198474;rs11198475;rs11198476;rs11198477;rs11198478;rs12256567	NA	0
2	10:120280001-120320000	10:119880001-119920000	1.3827e-17	HiC	GSE87112	hESC	intra	rs72837242;rs78191986;rs76527683;rs12255218;rs12255287;rs12259344;rs78068984;rs147999844;rs11198471;rs12260362;rs12245708;rs11198472;rs74878619;rs78125237;rs11198473;rs11198474;rs11198475;rs11198476;rs11198477;rs11198478;rs12256567	NA	0
2	10:120240001-120280000	10:120000001-120040000	4.54824e-20	HiC	GSE87112	hESC	intra	rs12767723;rs12242910;rs12244393;rs71475068;rs571867956;rs202048148;rs12260435;rs11198464;rs75622275;rs1878427	NA	0
2	10:120280001-120320000	10:120000001-120040000	1.00917e-37	HiC	GSE87112	hESC	intra	rs72837242;rs78191986;rs76527683;rs12255218;rs12255287;rs12259344;rs78068984;rs147999844;rs11198471;rs12260362;rs12245708;rs11198472;rs74878619;rs78125237;rs11198473;rs11198474;rs11198475;rs11198476;rs11198477;rs11198478;rs12256567	NA	0
2	10:120240001-120280000	10:120040001-120080000	2.59191e-27	HiC	GSE87112	hESC	intra	rs12767723;rs12242910;rs12244393;rs71475068;rs571867956;rs202048148;rs12260435;rs11198464;rs75622275;rs1878427	NA	0
2	10:120280001-120320000	10:120040001-120080000	3.82439e-54	HiC	GSE87112	hESC	intra	rs72837242;rs78191986;rs76527683;rs12255218;rs12255287;rs12259344;rs78068984;rs147999844;rs11198471;rs12260362;rs12245708;rs11198472;rs74878619;rs78125237;rs11198473;rs11198474;rs11198475;rs11198476;rs11198477;rs11198478;rs12256567	NA	0
2	10:120280001-120320000	10:120080001-120120000	6.40596e-16	HiC	GSE87112	hESC	intra	rs72837242;rs78191986;rs76527683;rs12255218;rs12255287;rs12259344;rs78068984;rs147999844;rs11198471;rs12260362;rs12245708;rs11198472;rs74878619;rs78125237;rs11198473;rs11198474;rs11198475;rs11198476;rs11198477;rs11198478;rs12256567	ENSG00000165669	1
2	10:120280001-120320000	10:120120001-120160000	3.52946e-25	HiC	GSE87112	hESC	intra	rs72837242;rs78191986;rs76527683;rs12255218;rs12255287;rs12259344;rs78068984;rs147999844;rs11198471;rs12260362;rs12245708;rs11198472;rs74878619;rs78125237;rs11198473;rs11198474;rs11198475;rs11198476;rs11198477;rs11198478;rs12256567	NA	0
2	10:120280001-120320000	10:120160001-120200000	1.76053e-34	HiC	GSE87112	hESC	intra	rs72837242;rs78191986;rs76527683;rs12255218;rs12255287;rs12259344;rs78068984;rs147999844;rs11198471;rs12260362;rs12245708;rs11198472;rs74878619;rs78125237;rs11198473;rs11198474;rs11198475;rs11198476;rs11198477;rs11198478;rs12256567	NA	0
2	10:120280001-120320000	10:120200001-120240000	9.13363e-09	HiC	GSE87112	hESC	intra	rs72837242;rs78191986;rs76527683;rs12255218;rs12255287;rs12259344;rs78068984;rs147999844;rs11198471;rs12260362;rs12245708;rs11198472;rs74878619;rs78125237;rs11198473;rs11198474;rs11198475;rs11198476;rs11198477;rs11198478;rs12256567	NA	0
2	10:120280001-120320000	10:120240001-120280000	1.37879e-37	HiC	GSE87112	hESC	intra	rs72837242;rs78191986;rs76527683;rs12255218;rs12255287;rs12259344;rs78068984;rs147999844;rs11198471;rs12260362;rs12245708;rs11198472;rs74878619;rs78125237;rs11198473;rs11198474;rs11198475;rs11198476;rs11198477;rs11198478;rs12256567	NA	0
